# Supplementary material for: Buprenorphine
Source: Acta Crystallogr Sect E Struct Rep Online. 2014 May 3;70(Pt 6):o635. doi: 10.1107/S1600536814009672 (PMC4051008; doi:10.1107/S1600536814009672)
Supplement: Supplementary file 1 [file e-70-0o635-sup1.cif]

##############################################################################
#                                                                            #
# This CIF contains the data in a paper accepted for publication in          #
# Acta Crystallographica Section E. It conforms to the requirements of       #
# Notes for Authors for Acta Crystallographica Section E, and has been       #
# peer reviewed under the auspices of the IUCr Commission on Journals.       #
#                                                                            #
# Full details of the Crystallographic Information File format               #
# are given in the paper "The Crystallographic Information File (CIF):       #
# a New Standard Archive File for Crystallography" by S. R. Hall, F. H.      #
# Allen and I. D. Brown [Acta Cryst. (1991), A47, 655-685].                  #
#                                                                            #
# The current version of the core CIF dictionary is obtainable from          #
# ftp://ftp.iucr.org/pub/cif_core.dic.                                       #
#                                                                            #
# Software is freely available for graphical display of the structure(s)     #
# in this CIF. For information consult the CIF software page                 #
# http://www.iucr.org/resources/cif/software.                                #
#                                                                            #
# This file may be used for bona fide research purposes within the           #
# scientific community so long as proper attribution is given to the journal # 
# article from which it was obtained.                                        #
#                                                                            #
##############################################################################
data_New_Global_Publ_Block
_journal_date_recd_electronic     2014-03-25
_journal_date_accepted     2014-04-29
_journal_name_full     'Acta Crystallographica, Section E'
_journal_year     2014
_journal_volume     70
_journal_issue      6
_journal_page_first     o635
_journal_page_last     o635
_journal_paper_category     QO
_journal_paper_doi     10.1107/S1600536814009672
_journal_coeditor_code     GK2610
_publ_contact_author_name     'Mazurek Jaroslaw'
_publ_contact_author_address
;
Crystallics B.V.
Meibergdreef 31
1105 AZ Amsterdam
The Netherlands
;
_publ_contact_author_email     jaroslaw.mazurek@crystallics.com
_publ_contact_author_fax     ?
_publ_contact_author_phone     '+31 681095623'
_publ_section_title
;
Buprenorphine
;
loop_
    _publ_author_name
    _publ_author_address
    'Mazurek, Jaroslaw'
;
Crystallics B.V.
Meibergdreef 31
1105 AZ Amsterdam
The Netherlands
;
    'Hoffmann, Marcel'
;
Crystallics B.V.
Meibergdreef 31
1105 AZ Amsterdam
The Netherlands
;
    'Fernandez Casares, Anna'
;
Crystallics B.V.
Meibergdreef 31
1105 AZ Amsterdam
The Netherlands
;
    'Cox, Phillip D.'
;
Noramco Inc.
503 Carr Rd, Suite 200
Wilmington
DE 19809
USA
;
    'Minardi, Mathew D.'
;
Noramco Inc.
1440 Olympic Drive
Athens
GA 30601
USA
;
data_I
_database_code_depnum_ccdc_archive 'CCDC 1000182'
_chemical_name_systematic
;\
(2<i>S</i>)-2-[(5<i>R</i>,6<i>R</i>,7<i>R</i>,14<i>S</i>)-9\a-\
Cyclopropylmethyl-3-hydroxy-6-methoxy-4,5-epoxy-6,14-ethanomorphinan-7-yl]-\
3,3-dimethylbutan-2-ol
;
_chemical_name_common     'Buprenorphine'
_chemical_formula_moiety     'C29 H41 N O4'
_chemical_formula_sum     'C29 H41 N O4'
_chemical_formula_iupac     'C29 H41 N O4'
_chemical_formula_weight     467.63
_chemical_melting_point     492.15
_symmetry_cell_setting     monoclinic
_symmetry_space_group_name_H-M     'P 21'
_symmetry_space_group_name_Hall     'P 2yb'
loop_
    _symmetry_equiv_pos_as_xyz
    'x, y, z'
    '-x, y+1/2, -z'
_cell_length_a     9.8154(6)
_cell_length_b     10.4283(9)
_cell_length_c     13.4508(9)
_cell_angle_alpha     90.00
_cell_angle_beta     108.796(5)
_cell_angle_gamma     90.00
_cell_volume     1303.37(16)
_cell_formula_units_Z     2
_cell_measurement_reflns_used     6648
_cell_measurement_theta_min     0.998
_cell_measurement_theta_max     32.577
_cell_measurement_temperature     296(2)
_exptl_crystal_description     'Block'
_exptl_crystal_colour     'colourless'
_exptl_crystal_size_max     0.45
_exptl_crystal_size_mid     0.45
_exptl_crystal_size_min     0.25
_exptl_crystal_density_diffrn     1.192
_exptl_crystal_density_method     'not measured'
_exptl_crystal_F_000     508
_exptl_absorpt_coefficient_mu     0.078
_exptl_absorpt_correction_type     none
_exptl_absorpt_process_details     'none'
_diffrn_ambient_temperature     296(2)
_diffrn_radiation_type     MoK\a
_diffrn_radiation_wavelength     0.71073
_diffrn_radiation_source     'fine-focus sealed tube'
_diffrn_radiation_monochromator     'horizonally mounted graphite crystal'
_diffrn_measurement_device_type     'Bruker KappaCCD'
_diffrn_measurement_device     '95mm CCD camera on \k-goniostat'
_diffrn_measurement_method     'CCD'
_diffrn_detector_area_resol_mean     9
_diffrn_reflns_number     14483
_diffrn_reflns_av_R_equivalents     0.0255
_diffrn_reflns_av_sigmaI/netI     0.0250
_diffrn_reflns_theta_min     3.79
_diffrn_reflns_theta_max     32.61
_diffrn_reflns_theta_full     32.61
_diffrn_measured_fraction_theta_max     0.981
_diffrn_measured_fraction_theta_full     0.981
_diffrn_reflns_limit_h_min     -14
_diffrn_reflns_limit_h_max     14
_diffrn_reflns_limit_k_min     -15
_diffrn_reflns_limit_k_max     15
_diffrn_reflns_limit_l_min     -20
_diffrn_reflns_limit_l_max     20
_refine_special_details
;
Refinement of <i>F</i>^2^ against ALL reflections. The weighted <i>R</i>-factor
<i>wR</i> and goodness of fit <i>S</i> are based on <i>F</i>^2^, conventional
<i>R</i>-factors <i>R</i> are based on <i>F</i>, with <i>F</i> set to zero for
negative <i>F</i>^2^. The threshold expression of <i>F</i>^2^ >
\s(<i>F</i>^2^) is used only for calculating <i>R</i>-factors(gt) <i>etc</i>.
and is not relevant to the choice of reflections for refinement.
<i>R</i>-factors based on <i>F</i>^2^ are statistically about twice as large
as those based on <i>F</i>, and <i>R</i>- factors based on ALL data will be
even larger.
;
_reflns_number_total     4886
_reflns_number_gt     4312
_reflns_threshold_expression     I>2sigma(I)
_refine_ls_structure_factor_coef     Fsqd
_refine_ls_matrix_type     full
_refine_ls_R_factor_all     0.0602
_refine_ls_R_factor_gt     0.0521
_refine_ls_wR_factor_gt     0.1370
_refine_ls_wR_factor_ref     0.1455
_refine_ls_goodness_of_fit_ref     1.035
_refine_ls_restrained_S_all     1.051
_refine_ls_number_reflns     4886
_refine_ls_number_parameters     352
_refine_ls_number_restraints     112
_refine_ls_hydrogen_treatment     mixed
_refine_ls_weighting_scheme     calc
_refine_ls_weighting_details
         'calc w=1/[\s^2^(Fo^2^)+(0.0762P)^2^+0.1599P] where P=(Fo^2^+2Fc^2^)/3'
_atom_sites_solution_hydrogens     geom
_atom_sites_solution_primary     direct
_atom_sites_solution_secondary     difmap
_refine_ls_shift/su_max     0.007
_refine_ls_shift/su_mean     0.002
_refine_diff_density_max     0.317
_refine_diff_density_min     -0.313
_refine_ls_extinction_method     none
_refine_ls_abs_structure_details     ?
loop_
    _atom_type_symbol
    _atom_type_description
    _atom_type_scat_dispersion_real
    _atom_type_scat_dispersion_imag
    _atom_type_scat_source
    'C' 'C' 0.0033 0.0016
                         'International Tables Vol C Tables 4.2.6.8 and 6.1.1.4'
    'H' 'H' 0.0000 0.0000
                         'International Tables Vol C Tables 4.2.6.8 and 6.1.1.4'
    'N' 'N' 0.0061 0.0033
                         'International Tables Vol C Tables 4.2.6.8 and 6.1.1.4'
    'O' 'O' 0.0106 0.0060
                         'International Tables Vol C Tables 4.2.6.8 and 6.1.1.4'
_computing_data_collection     'COLLECT (Hooft, 1998)'
_computing_cell_refinement     'SCALEPACK (Otwinowski & Minor, 1997)'
_computing_data_reduction     'DENZO and SCALEPACK (Otwinowski & Minor, 1997)'
_computing_structure_solution     'SHELXS97 (Sheldrick, 2008)'
_computing_structure_refinement     'SHELXL97 (Sheldrick, 2008)'
_computing_molecular_graphics     'Mercury (Macrae <i>et al.</i>, 2008)'
_computing_publication_material     'enCIFer (Allen <i>et al.</i>, 2004)'
loop_
    _atom_site_type_symbol
    _atom_site_label
    _atom_site_fract_x
    _atom_site_fract_y
    _atom_site_fract_z
    _atom_site_U_iso_or_equiv
    _atom_site_adp_type
    _atom_site_calc_flag
    _atom_site_refinement_flags
    _atom_site_occupancy
    _atom_site_symmetry_multiplicity
    _atom_site_disorder_assembly
    _atom_site_disorder_group
    O O1 0.79854(19) 0.6680(2) 0.14153(17) 0.0696(5) Uani d . 1 1 . .
    H H1A 0.754(4) 0.621(4) 0.086(3) 0.078(10) Uiso d . 1 1 . .
    C C2 0.7100(2) 0.6599(2) 0.20083(17) 0.0492(4) Uani d . 1 1 . .
    C C3 0.59432(19) 0.57569(18) 0.18247(14) 0.0408(3) Uani d . 1 1 A .
    O O4 0.55939(15) 0.48055(14) 0.10755(10) 0.0442(3) Uani d . 1 1 . .
    C C5 0.44475(17) 0.40252(17) 0.12545(12) 0.0352(3) Uani d . 1 1 . .
    H H5A 0.3618 0.4015 0.0609 0.042 Uiso calc R 1 1 . .
    C C6 0.48701(18) 0.26326(17) 0.15977(13) 0.0378(3) Uani d . 1 1 . .
    O O7 0.51953(16) 0.19164(15) 0.07950(13) 0.0520(4) Uani d . 1 1 . .
    C C8 0.6421(3) 0.2234(3) 0.0510(3) 0.0751(9) Uani d . 1 1 . .
    H H8A 0.6489 0.1664 -0.0032 0.113 Uiso calc R 1 1 . .
    H H8B 0.7270 0.2153 0.1112 0.113 Uiso calc R 1 1 . .
    H H8C 0.6338 0.3101 0.0258 0.113 Uiso calc R 1 1 . .
    C C9 0.34273(18) 0.20874(16) 0.17199(13) 0.0355(3) Uani d . 1 1 . .
    H H9A 0.2657 0.2508 0.1163 0.043 Uiso calc R 1 1 . .
    C C10 0.3121(2) 0.06174(16) 0.15353(14) 0.0410(3) Uani d . 1 1 . .
    O O11 0.30844(16) 0.03344(14) 0.04772(11) 0.0463(3) Uani d . 1 1 . .
    H H11A 0.401(3) 0.054(3) 0.050(2) 0.056(7) Uiso d . 1 1 . .
    C C12 0.4294(3) -0.0206(2) 0.2276(2) 0.0634(6) Uani d . 1 1 . .
    H H12A 0.5217 0.0071 0.2256 0.095 Uiso calc R 1 1 . .
    H H12B 0.4145 -0.1087 0.2060 0.095 Uiso calc R 1 1 . .
    H H12C 0.4259 -0.0123 0.2978 0.095 Uiso calc R 1 1 . .
    C C13 0.1567(3) 0.0210(2) 0.15323(18) 0.0512(4) Uani d . 1 1 . .
    C C14 0.0423(3) 0.1179(3) 0.0930(3) 0.0660(7) Uani d . 1 1 . .
    H H14A -0.0506 0.0906 0.0941 0.099 Uiso calc R 1 1 . .
    H H14B 0.0418 0.1233 0.0216 0.099 Uiso calc R 1 1 . .
    H H14C 0.0641 0.2006 0.1256 0.099 Uiso calc R 1 1 . .
    C C15 0.1171(4) -0.1091(3) 0.0959(3) 0.0722(7) Uani d . 1 1 . .
    H H15A 0.0227 -0.1344 0.0951 0.108 Uiso calc R 1 1 . .
    H H15B 0.1858 -0.1729 0.1319 0.108 Uiso calc R 1 1 . .
    H H15C 0.1181 -0.1006 0.0251 0.108 Uiso calc R 1 1 . .
    C C16 0.1457(4) 0.0033(3) 0.2641(2) 0.0775(9) Uani d . 1 1 . .
    H H16A 0.0492 -0.0211 0.2587 0.116 Uiso calc R 1 1 . .
    H H16B 0.1696 0.0825 0.3023 0.116 Uiso calc R 1 1 . .
    H H16C 0.2114 -0.0624 0.3005 0.116 Uiso calc R 1 1 . .
    C C17 0.3285(3) 0.26244(19) 0.27611(15) 0.0467(4) Uani d . 1 1 . .
    H H17A 0.2287 0.2835 0.2661 0.056 Uiso calc R 1 1 . .
    H H17B 0.3588 0.1978 0.3307 0.056 Uiso calc R 1 1 . .
    C C18 0.4216(2) 0.38261(19) 0.30967(13) 0.0449(4) Uani d . 1 1 . .
    C C19 0.5770(3) 0.3344(2) 0.35075(16) 0.0557(5) Uani d . 1 1 . .
    H H19A 0.5886 0.2774 0.4099 0.067 Uiso calc R 1 1 . .
    H H19B 0.6420 0.4063 0.3745 0.067 Uiso calc R 1 1 . .
    C C20 0.6138(2) 0.2624(2) 0.26239(17) 0.0531(5) Uani d . 1 1 . .
    H H20A 0.6965 0.3024 0.2507 0.064 Uiso calc R 1 1 . .
    H H20B 0.6392 0.1744 0.2840 0.064 Uiso calc R 1 1 . .
    C C21 0.40045(19) 0.46967(16) 0.21299(12) 0.0366(3) Uani d . 1 1 A .
    C C22 0.2464(2) 0.5222(2) 0.17321(18) 0.0498(4) Uani d . 1 1 . .
    H H22A 0.2390 0.5842 0.1180 0.060 Uiso calc R 1 1 . .
    H H22B 0.1805 0.4524 0.1433 0.060 Uiso calc R 1 1 . .
    C C23 0.2020(3) 0.5858(3) 0.2599(3) 0.0722(8) Uani d . 1 1 A .
    H H23A 0.2542 0.6656 0.2803 0.087 Uiso calc R 1 1 . .
    H H23B 0.1000 0.6053 0.2342 0.087 Uiso calc R 1 1 . .
    N N24 0.2327(3) 0.5006(2) 0.3518(2) 0.0752(7) Uani d . 1 1 . .
    C C25 0.1960(6) 0.5433(5) 0.4459(4) 0.0546(11) Uani d P 0.612(8) 1 A 1
    H H25A 0.2198 0.6332 0.4601 0.065 Uiso calc PR 0.612(8) 1 A 1
    H H25B 0.2495 0.4937 0.5070 0.065 Uiso calc PR 0.612(8) 1 A 1
    C C25A 0.1310(9) 0.5706(7) 0.3988(7) 0.0579(17) Uani d P 0.388(8) 1 A 2
    H H25C 0.1742 0.6493 0.4331 0.069 Uiso calc PR 0.388(8) 1 A 2
    H H25D 0.0407 0.5908 0.3450 0.069 Uiso calc PR 0.388(8) 1 A 2
    C C26 0.0370(5) 0.5228(7) 0.4219(4) 0.0817(19) Uani d PDU 0.612(8) 1 A 1
    H H26 -0.0280 0.5633 0.3586 0.098 Uiso calc PR 0.612(8) 1 A 1
    C C27 -0.0006(12) 0.3835(9) 0.4492(6) 0.101(3) Uani d PDU 0.612(8) 1 A 1
    H H27A -0.0864 0.3432 0.4024 0.122 Uiso calc PR 0.612(8) 1 A 1
    H H27B 0.0784 0.3255 0.4820 0.122 Uiso calc PR 0.612(8) 1 A 1
    C C28 -0.0193(12) 0.4978(15) 0.5104(10) 0.111(4) Uani d PDU 0.612(8) 1 A 1
    H H28A -0.1169 0.5251 0.5018 0.133 Uiso calc PR 0.612(8) 1 A 1
    H H28B 0.0473 0.5075 0.5811 0.133 Uiso calc PR 0.612(8) 1 A 1
    C C26A 0.1090(8) 0.4783(8) 0.4756(5) 0.068(2) Uani d PDU 0.388(8) 1 A 2
    H H26A 0.1901 0.4331 0.5253 0.082 Uiso calc PR 0.388(8) 1 A 2
    C C27A -0.0235(18) 0.407(2) 0.4081(16) 0.143(6) Uani d PDU 0.388(8) 1 A 2
    H H27C -0.0687 0.4359 0.3366 0.171 Uiso calc PR 0.388(8) 1 A 2
    H H27D -0.0275 0.3148 0.4182 0.171 Uiso calc PR 0.388(8) 1 A 2
    C C28A -0.031(2) 0.492(3) 0.495(2) 0.129(7) Uani d PDU 0.388(8) 1 A 2
    H H28C -0.0410 0.4516 0.5570 0.155 Uiso calc PR 0.388(8) 1 A 2
    H H28D -0.0822 0.5725 0.4755 0.155 Uiso calc PR 0.388(8) 1 A 2
    C C29 0.3847(3) 0.4674(2) 0.39174(18) 0.0652(7) Uani d . 1 1 A .
    H H29A 0.3989 0.4147 0.4546 0.078 Uiso calc R 1 1 . .
    C C30 0.4872(4) 0.5871(3) 0.4255(2) 0.0727(8) Uani d . 1 1 . .
    H H30A 0.4337 0.6566 0.4434 0.087 Uiso calc R 1 1 A .
    H H30B 0.5656 0.5651 0.4884 0.087 Uiso calc R 1 1 . .
    C C31 0.5502(3) 0.6346(2) 0.34350(17) 0.0512(4) Uani d . 1 1 A .
    C C32 0.51126(19) 0.57300(18) 0.24722(14) 0.0407(3) Uani d . 1 1 . .
    C C33 0.6662(3) 0.7197(2) 0.36339(19) 0.0595(5) Uani d . 1 1 . .
    H H33A 0.6944 0.7668 0.4254 0.071 Uiso calc R 1 1 A .
    C C34 0.7396(2) 0.7347(2) 0.2915(2) 0.0567(5) Uani d . 1 1 A .
    H H34A 0.8112 0.7968 0.3042 0.068 Uiso calc R 1 1 . .
loop_
    _atom_site_aniso_label
    _atom_site_aniso_U_11
    _atom_site_aniso_U_22
    _atom_site_aniso_U_33
    _atom_site_aniso_U_12
    _atom_site_aniso_U_13
    _atom_site_aniso_U_23
    O1 0.0602(9) 0.0785(13) 0.0795(12) -0.0284(9) 0.0357(9) -0.0159(10)
    C2 0.0464(9) 0.0461(10) 0.0558(10) -0.0073(8) 0.0174(8) -0.0025(8)
    C3 0.0458(8) 0.0371(8) 0.0408(7) -0.0032(7) 0.0158(6) -0.0005(6)
    O4 0.0529(7) 0.0451(7) 0.0428(6) -0.0126(6) 0.0267(5) -0.0058(5)
    C5 0.0413(7) 0.0379(7) 0.0308(6) -0.0052(6) 0.0177(5) -0.0017(6)
    C6 0.0422(7) 0.0368(7) 0.0390(7) -0.0003(6) 0.0197(6) -0.0058(6)
    O7 0.0526(7) 0.0521(8) 0.0643(8) -0.0096(6) 0.0368(6) -0.0220(7)
    C8 0.0686(13) 0.0789(17) 0.103(2) -0.0219(14) 0.0626(14) -0.0399(16)
    C9 0.0454(8) 0.0309(6) 0.0366(7) 0.0013(6) 0.0219(6) -0.0002(6)
    C10 0.0550(9) 0.0303(7) 0.0450(8) 0.0014(6) 0.0264(7) 0.0003(6)
    O11 0.0568(7) 0.0429(7) 0.0489(6) -0.0055(6) 0.0304(6) -0.0113(5)
    C12 0.0773(15) 0.0390(10) 0.0713(14) 0.0109(10) 0.0204(12) 0.0095(10)
    C13 0.0661(11) 0.0370(8) 0.0646(11) -0.0087(8) 0.0406(10) -0.0049(8)
    C14 0.0492(11) 0.0595(14) 0.0966(18) -0.0044(10) 0.0339(12) -0.0078(13)
    C15 0.0888(18) 0.0478(12) 0.097(2) -0.0240(12) 0.0537(16) -0.0190(13)
    C16 0.117(2) 0.0613(15) 0.0815(16) -0.0256(16) 0.0692(17) -0.0056(13)
    C17 0.0724(12) 0.0366(8) 0.0426(8) -0.0043(8) 0.0348(8) -0.0019(7)
    C18 0.0703(11) 0.0386(8) 0.0337(7) -0.0049(8) 0.0277(7) -0.0026(6)
    C19 0.0773(14) 0.0489(10) 0.0340(8) 0.0003(10) 0.0082(9) 0.0052(8)
    C20 0.0517(10) 0.0477(10) 0.0543(10) 0.0058(8) 0.0093(8) -0.0023(9)
    C21 0.0461(8) 0.0340(7) 0.0359(7) -0.0009(6) 0.0216(6) -0.0008(6)
    C22 0.0485(9) 0.0411(9) 0.0671(12) 0.0013(8) 0.0289(9) 0.0010(8)
    C23 0.0728(14) 0.0496(12) 0.117(2) -0.0031(11) 0.0626(15) -0.0192(14)
    N24 0.1076(17) 0.0555(11) 0.0982(16) -0.0207(12) 0.0827(15) -0.0271(11)
    C25 0.072(3) 0.0528(19) 0.052(2) 0.0074(19) 0.038(2) -0.0066(17)
    C25A 0.068(4) 0.056(3) 0.060(4) 0.022(3) 0.034(3) 0.003(3)
    C26 0.065(3) 0.127(5) 0.064(2) 0.040(3) 0.035(2) 0.012(3)
    C27 0.074(4) 0.132(7) 0.089(5) -0.023(4) 0.014(3) 0.043(5)
    C28 0.094(5) 0.174(9) 0.095(5) 0.058(6) 0.074(5) 0.054(5)
    C26A 0.074(4) 0.085(5) 0.063(4) 0.029(4) 0.047(3) 0.020(4)
    C27A 0.082(8) 0.177(14) 0.174(14) -0.044(9) 0.048(10) -0.034(12)
    C28A 0.099(10) 0.180(15) 0.119(12) 0.023(11) 0.051(8) 0.036(12)
    C29 0.114(2) 0.0501(12) 0.0533(10) -0.0199(13) 0.0572(13) -0.0161(10)
    C30 0.115(2) 0.0607(14) 0.0589(12) -0.0255(15) 0.0515(13) -0.0260(12)
    C31 0.0679(12) 0.0413(9) 0.0486(10) -0.0064(9) 0.0245(9) -0.0119(8)
    C32 0.0480(8) 0.0356(8) 0.0402(7) -0.0018(7) 0.0166(6) -0.0023(6)
    C33 0.0744(14) 0.0455(10) 0.0571(11) -0.0099(10) 0.0190(10) -0.0178(9)
    C34 0.0542(10) 0.0452(10) 0.0675(13) -0.0122(9) 0.0154(9) -0.0108(10)
_geom_special_details
;
All e.s.d.'s (except the e.s.d. in the dihedral angle between two l.s. planes)
are estimated using the full covariance matrix. The cell e.s.d.'s are taken
into account individually in the estimation of e.s.d.'s in distances, angles
and torsion angles; correlations between e.s.d.'s in cell parameters are only
used when they are defined by crystal symmetry. An approximate (isotropic)
treatment of cell e.s.d.'s is used for estimating e.s.d.'s involving l.s.
planes.
;
loop_
    _geom_bond_atom_site_label_1
    _geom_bond_atom_site_label_2
    _geom_bond_site_symmetry_2
    _geom_bond_distance
    _geom_bond_publ_flag
    O1 C2 . 1.358(3) no
    O1 H1A . 0.88(4) no
    C2 C3 . 1.393(3) no
    C2 C34 . 1.397(3) no
    C3 C32 . 1.372(2) no
    C3 O4 . 1.377(2) no
    O4 C5 . 1.470(2) no
    C5 C6 . 1.540(2) no
    C5 C21 . 1.548(2) no
    C5 H5A . 0.9800 no
    C6 O7 . 1.431(2) no
    C6 C20 . 1.532(3) no
    C6 C9 . 1.583(2) no
    O7 C8 . 1.415(3) no
    C8 H8A . 0.9600 no
    C8 H8B . 0.9600 no
    C8 H8C . 0.9600 no
    C9 C17 . 1.556(2) no
    C9 C10 . 1.567(2) no
    C9 H9A . 0.9800 no
    C10 O11 . 1.443(2) no
    C10 C12 . 1.522(3) no
    C10 C13 . 1.582(3) no
    O11 H11A . 0.92(3) no
    C12 H12A . 0.9600 no
    C12 H12B . 0.9600 no
    C12 H12C . 0.9600 no
    C13 C14 . 1.534(4) no
    C13 C16 . 1.541(3) no
    C13 C15 . 1.546(3) no
    C14 H14A . 0.9600 no
    C14 H14B . 0.9600 no
    C14 H14C . 0.9600 no
    C15 H15A . 0.9600 no
    C15 H15B . 0.9600 no
    C15 H15C . 0.9600 no
    C16 H16A . 0.9600 no
    C16 H16B . 0.9600 no
    C16 H16C . 0.9600 no
    C17 C18 . 1.531(3) no
    C17 H17A . 0.9700 no
    C17 H17B . 0.9700 no
    C18 C19 . 1.530(3) no
    C18 C21 . 1.544(2) no
    C18 C29 . 1.545(3) no
    C19 C20 . 1.544(3) no
    C19 H19A . 0.9700 no
    C19 H19B . 0.9700 no
    C20 H20A . 0.9700 no
    C20 H20B . 0.9700 no
    C21 C32 . 1.494(2) no
    C21 C22 . 1.533(3) no
    C22 C23 . 1.522(3) no
    C22 H22A . 0.9700 no
    C22 H22B . 0.9700 no
    C23 N24 . 1.472(4) no
    C23 H23A . 0.9700 no
    C23 H23B . 0.9700 no
    N24 C29 . 1.456(4) no
    N24 C25 . 1.492(4) no
    C25 C26 . 1.504(7) no
    C25 H25A . 0.9700 no
    C25 H25B . 0.9700 no
    C26 C28 . 1.487(9) no
    C26 C27 . 1.572(9) no
    C26 H26 . 0.9800 no
    C27 C28 . 1.493(10) no
    C27 H27A . 0.9700 no
    C27 H27B . 0.9700 no
    C28 H28A . 0.9700 no
    C28 H28B . 0.9700 no
    C29 C30 . 1.576(4) no
    C29 H29A . 0.9800 no
    C30 C31 . 1.511(3) no
    C30 H30A . 0.9700 no
    C30 H30B . 0.9700 no
    C31 C32 . 1.384(3) no
    C31 C33 . 1.400(3) no
    C33 C34 . 1.388(4) no
    C33 H33A . 0.9300 no
    C34 H34A . 0.9300 no
loop_
    _geom_angle_atom_site_label_1
    _geom_angle_atom_site_label_2
    _geom_angle_atom_site_label_3
    _geom_angle_site_symmetry_1
    _geom_angle_site_symmetry_3
    _geom_angle
    _geom_angle_publ_flag
    C2 O1 H1A . . 103(2) no
    O1 C2 C3 . . 125.0(2) no
    O1 C2 C34 . . 119.08(19) no
    C3 C2 C34 . . 115.77(19) no
    C32 C3 O4 . . 113.03(15) no
    C32 C3 C2 . . 121.17(17) no
    O4 C3 C2 . . 125.50(17) no
    C3 O4 C5 . . 107.60(12) no
    O4 C5 C6 . . 115.14(14) no
    O4 C5 C21 . . 106.95(13) no
    C6 C5 C21 . . 108.25(12) no
    O4 C5 H5A . . 108.8 no
    C6 C5 H5A . . 108.8 no
    C21 C5 H5A . . 108.8 no
    O7 C6 C20 . . 111.26(15) no
    O7 C6 C5 . . 111.72(14) no
    C20 C6 C5 . . 109.76(15) no
    O7 C6 C9 . . 108.39(13) no
    C20 C6 C9 . . 113.49(15) no
    C5 C6 C9 . . 101.90(13) no
    C8 O7 C6 . . 119.87(16) no
    O7 C8 H8A . . 109.5 no
    O7 C8 H8B . . 109.5 no
    H8A C8 H8B . . 109.5 no
    O7 C8 H8C . . 109.5 no
    H8A C8 H8C . . 109.5 no
    H8B C8 H8C . . 109.5 no
    C17 C9 C10 . . 115.25(14) no
    C17 C9 C6 . . 107.89(14) no
    C10 C9 C6 . . 117.87(13) no
    C17 C9 H9A . . 104.8 no
    C10 C9 H9A . . 104.8 no
    C6 C9 H9A . . 104.8 no
    O11 C10 C12 . . 107.66(16) no
    O11 C10 C9 . . 107.40(14) no
    C12 C10 C9 . . 112.49(17) no
    O11 C10 C13 . . 103.00(16) no
    C12 C10 C13 . . 112.04(18) no
    C9 C10 C13 . . 113.52(14) no
    C10 O11 H11A . . 101.6(16) no
    C10 C12 H12A . . 109.5 no
    C10 C12 H12B . . 109.5 no
    H12A C12 H12B . . 109.5 no
    C10 C12 H12C . . 109.5 no
    H12A C12 H12C . . 109.5 no
    H12B C12 H12C . . 109.5 no
    C14 C13 C16 . . 108.8(2) no
    C14 C13 C15 . . 106.9(2) no
    C16 C13 C15 . . 107.1(2) no
    C14 C13 C10 . . 111.42(17) no
    C16 C13 C10 . . 113.5(2) no
    C15 C13 C10 . . 108.93(18) no
    C13 C14 H14A . . 109.5 no
    C13 C14 H14B . . 109.5 no
    H14A C14 H14B . . 109.5 no
    C13 C14 H14C . . 109.5 no
    H14A C14 H14C . . 109.5 no
    H14B C14 H14C . . 109.5 no
    C13 C15 H15A . . 109.5 no
    C13 C15 H15B . . 109.5 no
    H15A C15 H15B . . 109.5 no
    C13 C15 H15C . . 109.5 no
    H15A C15 H15C . . 109.5 no
    H15B C15 H15C . . 109.5 no
    C13 C16 H16A . . 109.5 no
    C13 C16 H16B . . 109.5 no
    H16A C16 H16B . . 109.5 no
    C13 C16 H16C . . 109.5 no
    H16A C16 H16C . . 109.5 no
    H16B C16 H16C . . 109.5 no
    C18 C17 C9 . . 109.96(14) no
    C18 C17 H17A . . 109.7 no
    C9 C17 H17A . . 109.7 no
    C18 C17 H17B . . 109.7 no
    C9 C17 H17B . . 109.7 no
    H17A C17 H17B . . 108.2 no
    C19 C18 C17 . . 105.59(17) no
    C19 C18 C21 . . 110.22(16) no
    C17 C18 C21 . . 109.11(14) no
    C19 C18 C29 . . 111.45(18) no
    C17 C18 C29 . . 115.04(16) no
    C21 C18 C29 . . 105.44(16) no
    C18 C19 C20 . . 109.58(16) no
    C18 C19 H19A . . 109.8 no
    C20 C19 H19A . . 109.8 no
    C18 C19 H19B . . 109.8 no
    C20 C19 H19B . . 109.8 no
    H19A C19 H19B . . 108.2 no
    C6 C20 C19 . . 111.52(17) no
    C6 C20 H20A . . 109.3 no
    C19 C20 H20A . . 109.3 no
    C6 C20 H20B . . 109.3 no
    C19 C20 H20B . . 109.3 no
    H20A C20 H20B . . 108.0 no
    C32 C21 C22 . . 112.84(15) no
    C32 C21 C18 . . 106.10(14) no
    C22 C21 C18 . . 110.72(15) no
    C32 C21 C5 . . 101.87(13) no
    C22 C21 C5 . . 112.53(15) no
    C18 C21 C5 . . 112.33(14) no
    C23 C22 C21 . . 112.4(2) no
    C23 C22 H22A . . 109.1 no
    C21 C22 H22A . . 109.1 no
    C23 C22 H22B . . 109.1 no
    C21 C22 H22B . . 109.1 no
    H22A C22 H22B . . 107.8 no
    N24 C23 C22 . . 110.4(2) no
    N24 C23 H23A . . 109.6 no
    C22 C23 H23A . . 109.6 no
    N24 C23 H23B . . 109.6 no
    C22 C23 H23B . . 109.6 no
    H23A C23 H23B . . 108.1 no
    C29 N24 C23 . . 111.19(18) no
    C29 N24 C25 . . 104.9(3) no
    C23 N24 C25 . . 119.5(3) no
    C29 N24 C25A . . 133.6(4) no
    C23 N24 C25A . . 94.3(4) no
    N24 C25 C26 . . 107.0(4) no
    N24 C25 H25A . . 110.3 no
    C26 C25 H25A . . 110.3 no
    N24 C25 H25B . . 110.3 no
    C26 C25 H25B . . 110.3 no
    H25A C25 H25B . . 108.6 no
    C28 C26 C25 . . 118.7(7) no
    C28 C26 C27 . . 58.4(5) no
    C25 C26 C27 . . 112.8(6) no
    C28 C26 H26 . . 117.7 no
    C25 C26 H26 . . 117.7 no
    C27 C26 H26 . . 117.7 no
    C28 C27 C26 . . 58.0(5) no
    C28 C27 H27A . . 118.0 no
    C26 C27 H27A . . 118.0 no
    C28 C27 H27B . . 118.0 no
    C26 C27 H27B . . 118.0 no
    H27A C27 H27B . . 115.1 no
    C26 C28 C27 . . 63.6(5) no
    C26 C28 H28A . . 117.4 no
    C27 C28 H28A . . 117.4 no
    C26 C28 H28B . . 117.4 no
    C27 C28 H28B . . 117.4 no
    H28A C28 H28B . . 114.5 no
    N24 C29 C18 . . 108.7(2) no
    N24 C29 C30 . . 113.6(2) no
    C18 C29 C30 . . 112.59(18) no
    N24 C29 H29A . . 107.2 no
    C18 C29 H29A . . 107.2 no
    C30 C29 H29A . . 107.2 no
    C31 C30 C29 . . 115.01(17) no
    C31 C30 H30A . . 108.5 no
    C29 C30 H30A . . 108.5 no
    C31 C30 H30B . . 108.5 no
    C29 C30 H30B . . 108.5 no
    H30A C30 H30B . . 107.5 no
    C32 C31 C33 . . 115.8(2) no
    C32 C31 C30 . . 118.4(2) no
    C33 C31 C30 . . 124.6(2) no
    C3 C32 C31 . . 122.89(18) no
    C3 C32 C21 . . 109.98(15) no
    C31 C32 C21 . . 125.23(17) no
    C34 C33 C31 . . 120.7(2) no
    C34 C33 H33A . . 119.6 no
    C31 C33 H33A . . 119.6 no
    C33 C34 C2 . . 122.5(2) no
    C33 C34 H34A . . 118.8 no
    C2 C34 H34A . . 118.8 no
loop_
    _geom_torsion_atom_site_label_1
    _geom_torsion_atom_site_label_2
    _geom_torsion_atom_site_label_3
    _geom_torsion_atom_site_label_4
    _geom_torsion_site_symmetry_1
    _geom_torsion_site_symmetry_2
    _geom_torsion_site_symmetry_3
    _geom_torsion_site_symmetry_4
    _geom_torsion
    _geom_torsion_publ_flag
    C29 N24 C25 C26 . . . . -155.4(4) no
    C29 N24 C25A C26A . . . . -72.2(7) no
loop_
    _geom_hbond_atom_site_label_D
    _geom_hbond_atom_site_label_H
    _geom_hbond_atom_site_label_A
    _geom_hbond_site_symmetry_A
    _geom_hbond_distance_DH
    _geom_hbond_distance_HA
    _geom_hbond_distance_DA
    _geom_hbond_angle_DHA
    _geom_hbond_publ_flag
    O1 H1A O11 2_655 0.88(4) 1.93(4) 2.798(3) 166(3) yes
    O11 H11A O7 . 0.92(3) 1.81(3) 2.574(2) 139(3) yes
_iucr_refine_instructions_details
;
TITL Buprenorphine in P21 at 296(2)K
CELL 0.71073   9.8154  10.4283  13.4508  90.0000 108.7961  90.0000
ZERR    2      0.0006   0.0009   0.0009  0.0000  0.0045  0.0000
LATT -1
SYMM - X, 1/2 + Y, - Z
SFAC C  H  N  O
DISP C    0.00330   0.00160
DISP H    0.00000   0.00000
DISP N    0.00610   0.00330
DISP O    0.01060   0.00600
UNIT    58   82    2    8
LIST 4
SIZE 0.45 0.45 0.25
TEMP 23
ACTA
BOND $H
FMAP 2
PLAN 20
MERG 3
L.S.  1
OMIT  -3.0000 180
OMIT   1   0   0
OMIT  -1   0   1
OMIT  -2   2   2
OMIT   1   1   0
OMIT  -1   1   1
EQIV $1 -x+1, y+1/2, -z
HTAB
HTAB O1 O11_$1
HTAB O11 O7
SIMU C26 C27 C28 C26A C27A C28A
DFIX 1.45 C26 C27 C26 C28 C27 C28 C26A C27A C27A C28A C26A C28A
SADI C26 C27 C26 C28 C27 C28 C26A C27A C26A C28A C27A C28A
WGHT    0.076200    0.159900
FVAR       4.07669   0.61169
O1    4    0.798537    0.667954    0.141532    11.00000    0.06024    0.07849 =
         0.07952   -0.01594    0.03571   -0.02839
H1A   2    0.753503    0.620769    0.086317    11.00000    0.07778
C2    1    0.710009    0.659939    0.200826    11.00000    0.04639    0.04607 =
         0.05581   -0.00250    0.01738   -0.00731
C3    1    0.594323    0.575691    0.182472    11.00000    0.04582    0.03714 =
         0.04078   -0.00054    0.01582   -0.00319
O4    4    0.559387    0.480552    0.107552    11.00000    0.05286    0.04506 =
         0.04280   -0.00575    0.02673   -0.01256
C5    1    0.444750    0.402519    0.125450    11.00000    0.04125    0.03787 =
         0.03078   -0.00168    0.01768   -0.00524
AFIX  13
H5A   2    0.361845    0.401504    0.060928    11.00000   -1.20000
AFIX   0
C6    1    0.487010    0.263258    0.159773    11.00000    0.04225    0.03684 =
         0.03898   -0.00580    0.01971   -0.00029
O7    4    0.519531    0.191640    0.079499    11.00000    0.05259    0.05209 =
         0.06428   -0.02204    0.03678   -0.00958
C8    1    0.642145    0.223412    0.051035    11.00000    0.06859    0.07888 =
         0.10298   -0.03990    0.06261   -0.02192
AFIX  33
H8A   2    0.648864    0.166372   -0.003212    11.00000   -1.50000
H8B   2    0.726970    0.215318    0.111237    11.00000   -1.50000
H8C   2    0.633797    0.310104    0.025766    11.00000   -1.50000
AFIX   0
C9    1    0.342733    0.208744    0.171987    11.00000    0.04536    0.03091 =
         0.03657   -0.00017    0.02190    0.00134
AFIX  13
H9A   2    0.265693    0.250826    0.116303    11.00000   -1.20000
AFIX   0
C10   1    0.312105    0.061741    0.153527    11.00000    0.05503    0.03035 =
         0.04505    0.00033    0.02638    0.00142
O11   4    0.308441    0.033443    0.047717    11.00000    0.05678    0.04293 =
         0.04893   -0.01126    0.03039   -0.00548
H11A  2    0.400907    0.054375    0.050401    11.00000    0.05561
C12   1    0.429377   -0.020629    0.227561    11.00000    0.07729    0.03897 =
         0.07132    0.00947    0.02039    0.01094
AFIX  33
H12A  2    0.521711    0.007127    0.225558    11.00000   -1.50000
H12B  2    0.414499   -0.108713    0.206049    11.00000   -1.50000
H12C  2    0.425902   -0.012261    0.297779    11.00000   -1.50000
AFIX   0
C13   1    0.156716    0.020959    0.153228    11.00000    0.06610    0.03699 =
         0.06465   -0.00488    0.04058   -0.00869
C14   1    0.042286    0.117940    0.092995    11.00000    0.04923    0.05954 =
         0.09661   -0.00785    0.03393   -0.00439
AFIX  33
H14A  2   -0.050611    0.090576    0.094075    11.00000   -1.50000
H14B  2    0.041768    0.123274    0.021623    11.00000   -1.50000
H14C  2    0.064108    0.200647    0.125602    11.00000   -1.50000
AFIX   0
C15   1    0.117050   -0.109058    0.095874    11.00000    0.08884    0.04780 =
         0.09691   -0.01905    0.05366   -0.02404
AFIX  33
H15A  2    0.022685   -0.134370    0.095117    11.00000   -1.50000
H15B  2    0.185752   -0.172881    0.131851    11.00000   -1.50000
H15C  2    0.118090   -0.100634    0.025050    11.00000   -1.50000
AFIX   0
C16   1    0.145677    0.003334    0.264125    11.00000    0.11651    0.06129 =
         0.08153   -0.00560    0.06917   -0.02556
AFIX  33
H16A  2    0.049237   -0.021051    0.258713    11.00000   -1.50000
H16B  2    0.169561    0.082474    0.302253    11.00000   -1.50000
H16C  2    0.211355   -0.062401    0.300496    11.00000   -1.50000
AFIX   0
C17   1    0.328457    0.262443    0.276108    11.00000    0.07237    0.03663 =
         0.04263   -0.00187    0.03477   -0.00426
AFIX  23
H17A  2    0.228657    0.283457    0.266133    11.00000   -1.20000
H17B  2    0.358817    0.197837    0.330699    11.00000   -1.20000
AFIX   0
C18   1    0.421648    0.382607    0.309669    11.00000    0.07031    0.03858 =
         0.03373   -0.00259    0.02773   -0.00490
C19   1    0.576995    0.334386    0.350746    11.00000    0.07727    0.04889 =
         0.03403    0.00521    0.00815    0.00030
AFIX  23
H19A  2    0.588626    0.277351    0.409878    11.00000   -1.20000
H19B  2    0.641997    0.406338    0.374536    11.00000   -1.20000
AFIX   0
C20   1    0.613816    0.262365    0.262390    11.00000    0.05174    0.04770 =
         0.05433   -0.00227    0.00928    0.00584
AFIX  23
H20A  2    0.696538    0.302447    0.250705    11.00000   -1.20000
H20B  2    0.639168    0.174408    0.283959    11.00000   -1.20000
AFIX   0
C21   1    0.400452    0.469675    0.212994    11.00000    0.04611    0.03395 =
         0.03588   -0.00077    0.02159   -0.00093
C22   1    0.246375    0.522164    0.173214    11.00000    0.04849    0.04112 =
         0.06708    0.00101    0.02889    0.00130
AFIX  23
H22A  2    0.238952    0.584160    0.117953    11.00000   -1.20000
H22B  2    0.180533    0.452420    0.143314    11.00000   -1.20000
AFIX   0
C23   1    0.202002    0.585752    0.259932    11.00000    0.07285    0.04961 =
         0.11709   -0.01925    0.06263   -0.00310
AFIX  23
H23A  2    0.254171    0.665643    0.280279    11.00000   -1.20000
H23B  2    0.099970    0.605281    0.234160    11.00000   -1.20000
AFIX   0
N24   3    0.232652    0.500579    0.351774    11.00000    0.10759    0.05549 =
         0.09824   -0.02712    0.08269   -0.02068
PART   1
C25   1    0.195998    0.543313    0.445929    21.00000    0.07211    0.05276 =
         0.05170   -0.00659    0.03792    0.00735
AFIX  23
H25A  2    0.219809    0.633194    0.460134    21.00000   -1.20000
H25B  2    0.249495    0.493691    0.507033    21.00000   -1.20000
AFIX   0
PART   2
C25A  1    0.131040    0.570567    0.398772   -21.00000    0.06768    0.05564 =
         0.06002    0.00256    0.03393    0.02151
AFIX  23
H25C  2    0.174239    0.649288    0.433117   -21.00000   -1.20000
H25D  2    0.040653    0.590811    0.345033   -21.00000   -1.20000
AFIX   0
PART 1
C26   1    0.036979    0.522817    0.421921    21.00000    0.06487    0.12713 =
         0.06358    0.01181    0.03537    0.03972
AFIX  13
H26   2   -0.028005    0.563304    0.358603    21.00000   -1.20000
AFIX   0
C27   1   -0.000636    0.383456    0.449223    21.00000    0.07382    0.13239 =
         0.08896    0.04318    0.01360   -0.02253
AFIX  23
H27A  2   -0.086437    0.343150    0.402387    21.00000   -1.20000
H27B  2    0.078357    0.325484    0.482031    21.00000   -1.20000
AFIX   0
C28   1   -0.019280    0.497841    0.510389    21.00000    0.09394    0.17371 =
         0.09550    0.05419    0.07392    0.05758
AFIX  23
H28A  2   -0.116906    0.525118    0.501755    21.00000   -1.20000
H28B  2    0.047255    0.507520    0.581093    21.00000   -1.20000
AFIX   0
PART 2
C26A  1    0.109016    0.478337    0.475566   -21.00000    0.07371    0.08513 =
         0.06327    0.02019    0.04723    0.02943
AFIX  13
H26A  2    0.190089    0.433121    0.525331   -21.00000   -1.20000
AFIX   0
C27A  1   -0.023522    0.406685    0.408122   -21.00000    0.08228    0.17703 =
         0.17378   -0.03441    0.04821   -0.04448
AFIX  23
H27C  2   -0.068694    0.435918    0.336567   -21.00000   -1.20000
H27D  2   -0.027476    0.314818    0.418156   -21.00000   -1.20000
AFIX   0
C28A  1   -0.031267    0.491828    0.494620   -21.00000    0.09943    0.18011 =
         0.11941    0.03629    0.05109    0.02299
AFIX  23
H28C  2   -0.041026    0.451601    0.556997   -21.00000   -1.20000
H28D  2   -0.082180    0.572511    0.475536   -21.00000   -1.20000
AFIX   0
PART   0
C29   1    0.384737    0.467352    0.391736    11.00000    0.11414    0.05005 =
         0.05328   -0.01613    0.05719   -0.01991
AFIX  13
H29A  2    0.398902    0.414705    0.454619    11.00000   -1.20000
AFIX   0
C30   1    0.487205    0.587078    0.425485    11.00000    0.11526    0.06071 =
         0.05894   -0.02604    0.05148   -0.02548
AFIX  23
H30A  2    0.433709    0.656617    0.443373    11.00000   -1.20000
H30B  2    0.565615    0.565110    0.488378    11.00000   -1.20000
AFIX   0
C31   1    0.550212    0.634565    0.343498    11.00000    0.06788    0.04129 =
         0.04865   -0.01193    0.02445   -0.00643
C32   1    0.511263    0.572999    0.247220    11.00000    0.04798    0.03560 =
         0.04015   -0.00231    0.01655   -0.00179
C33   1    0.666201    0.719713    0.363389    11.00000    0.07443    0.04550 =
         0.05706   -0.01781    0.01901   -0.00985
AFIX  43
H33A  2    0.694379    0.766762    0.425431    11.00000   -1.20000
AFIX   0
C34   1    0.739608    0.734685    0.291527    11.00000    0.05420    0.04516 =
         0.06755   -0.01080    0.01536   -0.01215
AFIX  43
H34A  2    0.811177    0.796799    0.304230    11.00000   -1.20000
HKLF 4
REM  Buprenorphine in P21 at 296(2)K
REM R1 =  0.0521 for   4312 Fo > 4sig(Fo)  and  0.0602 for all   4886 data
REM    352 parameters refined using    112 restraints
END
WGHT      0.0762      0.1598
REM Highest difference peak  0.317,  deepest hole -0.313,  1-sigma level  0.032
Q1    1   0.1864  0.5103  0.3108  11.00000  0.05    0.32
Q2    1   0.4761  0.3396  0.1453  11.00000  0.05    0.19
Q3    1   0.4198  0.4391  0.1692  11.00000  0.05    0.17
Q4    1   0.3185  0.4773  0.3618  11.00000  0.05    0.17
;
