# Supplementary material for: Buprenorphine
Source: Acta Crystallogr Sect E Struct Rep Online. 2014 May 3;70(Pt 6):o635. doi: 10.1107/S1600536814009672 (PMC4051008; doi:10.1107/S1600536814009672)
Supplement: Supplementary file 2 [file e-70-0o635-Isup2.hkl]

# 
# h,k,l, Fc-squared, Fo-squared, sigma(Fo-squared) and status flag 
# 
data_I
_shelx_title ' Buprenorphine in P21 at 296(2)K' 
_shelx_refln_list_code          4 
_shelx_F_calc_maximum       38.27 
_exptl_crystal_F_000       508.00 
_reflns_d_resolution_high  0.6593 
 
loop_ 
 _symmetry_equiv_pos_as_xyz 
 'x, y, z' 
 '-x, y+1/2, -z' 
 
_cell_length_a     9.8154 
_cell_length_b    10.4283 
_cell_length_c    13.4508 
_cell_angle_alpha  90.000 
_cell_angle_beta  108.796 
_cell_angle_gamma  90.000 
 
_shelx_F_squared_multiplier     1.000 
 
loop_ 
 _refln_index_h 
 _refln_index_k 
 _refln_index_l 
 _refln_F_squared_calc 
 _refln_F_squared_meas 
 _refln_F_squared_sigma 
 _refln_observed_status 
   2   0   0      461.35      472.02     14.71 o 
   3   0   0        0.04        0.74      0.57 o 
   4   0   0      141.72      153.49      2.18 o 
   5   0   0      119.00      108.71      4.10 o 
   6   0   0       19.62       19.37      0.72 o 
   7   0   0       12.99       10.51      0.20 o 
   8   0   0       12.74       15.62      0.33 o 
   9   0   0        2.20        1.30      0.20 o 
  10   0   0        2.21        2.76      0.75 o 
  11   0   0       11.51       16.23      1.29 o 
  12   0   0        0.35        1.01      0.77 o 
  13   0   0        1.66        2.05      0.41 o 
  14   0   0        0.13        0.00      0.63 o 
   2   1   0      507.76      464.31     25.98 o 
   4   1   0      385.71      423.71      6.49 o 
   5   1   0       34.72       37.48      0.40 o 
   6   1   0      254.64      285.08      3.00 o 
   7   1   0      267.18      276.00      3.86 o 
   8   1   0       36.61       34.30      0.45 o 
   9   1   0       17.40       15.96      0.29 o 
  10   1   0        7.41        6.12      0.28 o 
  11   1   0        1.68        2.21      0.20 o 
  12   1   0        0.37        0.24      0.53 o 
  13   1   0        0.31       -0.01      0.24 o 
  14   1   0        0.72        1.39      0.63 o 
   2   2   0     1168.45     1155.55     35.69 o 
   3   2   0      634.86      722.36     13.00 o 
   4   2   0      618.18      663.57     15.55 o 
   5   2   0      432.49      484.85      8.12 o 
   6   2   0      365.37      391.45      6.38 o 
   7   2   0      356.13      348.42      6.55 o 
   8   2   0       37.91       35.70      0.47 o 
   9   2   0       17.09       15.41      0.71 o 
  10   2   0        2.70        2.58      0.34 o 
  11   2   0        8.92       10.05      0.35 o 
  12   2   0        1.17        1.17      0.29 o 
  13   2   0        1.62        1.70      0.90 o 
   1   3   0      704.63      710.12     12.73 o 
   4   3   0      117.47      150.12      1.46 o 
   5   3   0        7.12       11.67      0.30 o 
   6   3   0      299.17      310.80      4.49 o 
   7   3   0      105.81      100.48      1.14 o 
   8   3   0       59.40       56.53      1.38 o 
   9   3   0       10.83       10.16      0.24 o 
  10   3   0        2.75        2.53      0.19 o 
  11   3   0        5.44        6.02      0.26 o 
  12   3   0        4.25        5.28      0.27 o 
  13   3   0        0.05       -0.04      0.27 o 
   1   4   0      601.97      610.02     10.93 o 
   2   4   0      750.24      805.50     11.19 o 
   3   4   0      251.79      242.92      2.77 o 
   4   4   0       48.09       61.51      0.60 o 
   5   4   0       34.53       34.88      0.36 o 
   6   4   0       28.31       32.09      0.61 o 
   7   4   0       16.13       11.35      0.26 o 
   8   4   0       37.83       33.92      0.78 o 
   9   4   0       15.75       13.45      0.48 o 
  10   4   0       10.51       11.15      0.47 o 
  11   4   0       13.01       13.05      0.84 o 
  12   4   0        5.35        6.76      0.79 o 
  13   4   0        0.88        0.92      0.37 o 
   1   5   0      240.97      258.91      2.20 o 
   2   5   0      421.74      464.53      4.84 o 
   3   5   0       21.97       17.79      0.42 o 
   4   5   0      258.10      265.74      2.55 o 
   5   5   0      119.09      130.20      1.40 o 
   6   5   0      117.88      127.62      1.41 o 
   7   5   0       32.78       30.95      0.64 o 
   8   5   0        0.37        0.47      0.19 o 
   9   5   0       15.17       17.11      0.50 o 
  10   5   0        4.65        6.07      0.23 o 
  11   5   0        9.78        9.18      0.35 o 
  12   5   0       12.88       15.11      0.58 o 
  13   5   0       11.12       16.66      1.24 o 
   0   6   0      357.96      386.02      5.48 o 
   1   6   0       94.51       88.47      0.77 o 
   2   6   0      283.97      299.65      2.57 o 
   3   6   0       65.09       71.44      0.64 o 
   4   6   0       16.78       22.51      0.24 o 
   5   6   0      153.12      145.81      1.54 o 
   6   6   0      100.85       92.05      1.09 o 
   7   6   0       41.28       37.55      0.87 o 
   8   6   0       19.06       16.32      0.34 o 
   9   6   0       18.67       18.59      0.55 o 
  10   6   0        3.78        5.36      0.24 o 
  11   6   0        2.54        2.10      0.41 o 
  12   6   0        2.50        1.26      0.27 o 
  13   6   0        0.52        0.02      0.36 o 
   1   7   0       29.57       26.08      0.26 o 
   2   7   0      154.35      148.93      1.32 o 
   3   7   0       85.58       85.67      0.85 o 
   4   7   0      202.20      209.78      2.06 o 
   5   7   0      284.40      301.87      3.48 o 
   6   7   0       45.56       34.68      0.41 o 
   7   7   0       70.20       69.74      1.24 o 
   8   7   0        3.12        4.18      0.45 o 
   9   7   0        9.17       10.68      0.54 o 
  10   7   0        2.37        1.92      0.26 o 
  11   7   0       12.03       11.28      0.88 o 
  12   7   0        4.25        3.28      0.37 o 
   0   8   0      104.13      105.23      1.48 o 
   1   8   0      137.85      126.48      1.14 o 
   2   8   0       90.85      104.39      1.00 o 
   3   8   0        7.26        7.25      0.16 o 
   4   8   0       22.98       20.02      0.25 o 
   5   8   0       53.67       51.63      0.91 o 
   6   8   0       22.78       15.86      0.37 o 
   7   8   0       27.48       27.36      0.43 o 
   8   8   0        4.39        4.32      0.22 o 
   9   8   0        0.29        0.46      0.14 o 
  10   8   0       14.20       18.35      1.36 o 
  11   8   0        4.16        7.03      0.51 o 
  12   8   0        3.22        4.16      0.40 o 
   1   9   0       30.16       28.74      0.35 o 
   2   9   0       59.25       51.26      0.61 o 
   3   9   0       23.56       26.27      0.35 o 
   4   9   0       16.17       16.37      0.27 o 
   5   9   0       19.49       21.41      0.31 o 
   6   9   0       14.32       13.17      0.27 o 
   7   9   0        6.46        5.30      0.23 o 
   8   9   0        0.12        0.40      0.23 o 
   9   9   0        8.96        8.25      0.38 o 
  10   9   0        4.37        2.73      0.32 o 
  11   9   0        5.03        3.26      0.56 o 
   0  10   0       87.52       79.31      1.31 o 
   1  10   0      129.19      112.43      1.26 o 
   2  10   0       77.33       73.46      0.87 o 
   3  10   0       52.17       57.34      0.67 o 
   4  10   0        1.11        0.55      0.10 o 
   5  10   0        3.59        2.67      0.14 o 
   6  10   0        1.36        1.64      0.19 o 
   7  10   0        1.86        1.63      0.20 o 
   8  10   0        0.11        1.09      0.40 o 
   9  10   0       11.73       13.53      0.52 o 
  10  10   0       24.50       26.50      2.15 o 
   1  11   0        7.51        7.70      0.23 o 
   2  11   0        3.48        3.60      0.17 o 
   3  11   0       22.23       23.75      0.59 o 
   4  11   0        1.01        1.23      0.26 o 
   5  11   0       19.41       19.61      0.43 o 
   6  11   0       14.13       15.73      0.47 o 
   7  11   0        2.22        2.88      0.52 o 
   8  11   0        1.05        1.49      0.46 o 
   9  11   0        1.29        1.82      0.79 o 
  10  11   0        0.57        0.16      0.77 o 
   0  12   0       30.34       31.44      0.72 o 
   1  12   0       26.50       27.69      0.52 o 
   2  12   0        4.98        4.76      0.20 o 
   3  12   0       24.23       27.15      0.55 o 
   4  12   0       15.75       17.23      0.54 o 
   5  12   0        1.16        0.96      0.40 o 
   6  12   0       11.40       10.76      1.48 o 
   7  12   0        7.55        7.42      0.44 o 
   8  12   0        1.88        2.22      0.91 o 
   9  12   0        2.05        2.97      0.42 o 
   1  13   0        5.42        5.18      0.29 o 
   2  13   0       22.77       24.16      0.53 o 
   3  13   0        8.78        8.93      0.52 o 
   4  13   0       10.67       11.48      0.48 o 
   5  13   0        7.43        7.16      0.45 o 
   6  13   0        0.15       -0.38      0.26 o 
   7  13   0        1.79        1.83      0.36 o 
   8  13   0        2.46        2.53      1.30 o 
   0  14   0        6.36        5.50      0.36 o 
   1  14   0       17.73       16.99      0.48 o 
   2  14   0       16.23       17.64      0.70 o 
   3  14   0        1.70        1.36      0.31 o 
   4  14   0        1.55        1.37      0.30 o 
   5  14   0        2.00        1.87      0.29 o 
   6  14   0        5.16        4.97      0.45 o 
   1  15   0        0.69        0.90      0.73 o 
   2  15   0        5.52        6.77      0.45 o 
   3  15   0        2.71        2.95      0.44 o 
   4  15   0        1.01        1.22      0.53 o 
 -14   0   1        0.01        0.88      0.33 o 
 -13   0   1        0.76        1.00      0.37 o 
 -11   0   1       15.23       13.48      1.01 o 
 -10   0   1       22.44       23.95      0.48 o 
  -9   0   1        0.02        0.29      0.28 o 
  -8   0   1       27.07       35.65      1.30 o 
  -7   0   1        0.43        0.15      0.12 o 
  -6   0   1       64.31       72.74      1.21 o 
  -4   0   1        9.05       11.47      0.24 o 
  -3   0   1        6.23        7.69      0.23 o 
  -2   0   1       92.59       87.72      2.01 o 
   3   0   1      130.70      126.95      1.83 o 
   4   0   1       13.31        7.59      0.14 o 
   5   0   1       47.07       50.73      0.70 o 
   6   0   1        1.65        0.17      0.08 o 
   7   0   1       13.36       11.50      0.23 o 
   8   0   1       10.72       11.69      0.30 o 
   9   0   1        1.67        0.79      0.12 o 
  10   0   1       22.87       24.24      0.87 o 
  11   0   1        2.11        2.54      0.58 o 
  12   0   1        0.00        0.14      0.27 o 
  13   0   1        0.22        0.85      0.33 o 
 -14   1   1        0.03        0.11      0.30 o 
 -13   1   1        1.71        3.62      0.48 o 
 -12   1   1        1.42        0.95      0.17 o 
 -11   1   1        6.78        7.52      0.31 o 
 -10   1   1       27.99       27.96      0.58 o 
  -9   1   1       29.94       31.69      0.72 o 
  -8   1   1       22.80       20.44      0.75 o 
  -7   1   1       34.26       29.26      0.33 o 
  -6   1   1      360.57      359.84      4.60 o 
  -5   1   1      334.33      393.95      4.11 o 
  -4   1   1      642.06      622.96      8.65 o 
  -2   1   1      764.77      756.67     23.48 o 
   3   1   1      480.99      533.15      6.81 o 
   4   1   1      517.06      525.87      7.73 o 
   5   1   1      420.50      476.81     17.69 o 
   6   1   1      208.76      228.23      3.29 o 
   7   1   1       16.02       13.64      0.27 o 
   8   1   1       15.60       14.99      0.27 o 
   9   1   1       16.77       19.02      0.49 o 
  10   1   1        0.09       -0.19      0.18 o 
  11   1   1        1.91        0.70      0.23 o 
  12   1   1        1.14        1.34      0.35 o 
  13   1   1        0.07       -0.17      0.25 o 
 -14   2   1        0.08        0.24      0.33 o 
 -13   2   1        1.68        3.72      0.83 o 
 -12   2   1        0.14        0.07      0.18 o 
 -11   2   1        9.43        9.70      0.30 o 
 -10   2   1       16.08       14.57      0.55 o 
  -9   2   1        3.50        3.22      0.27 o 
  -8   2   1        6.19        6.17      0.13 o 
  -7   2   1       35.17       32.40      0.36 o 
  -6   2   1      140.12      147.61      1.44 o 
  -5   2   1       20.00       19.02      0.30 o 
  -3   2   1      139.33      156.44      1.52 o 
  -2   2   1      732.82      680.68     24.69 o 
   4   2   1       90.80      115.64      1.86 o 
   5   2   1      183.85      179.93      1.91 o 
   6   2   1      119.00      107.66      1.09 o 
   7   2   1      293.54      310.73      4.95 o 
   8   2   1      158.85      156.95      1.93 o 
   9   2   1       21.34       23.79      0.45 o 
  10   2   1        1.40        0.99      0.36 o 
  11   2   1        0.86        0.36      0.16 o 
  12   2   1        1.25        1.60      0.23 o 
  13   2   1        1.31        1.04      0.26 o 
 -14   3   1        0.32        0.57      0.23 o 
 -13   3   1        1.49        2.65      1.01 o 
 -12   3   1        0.28        1.00      0.24 o 
 -11   3   1        1.50        1.53      0.20 o 
 -10   3   1       17.83       21.89      0.66 o 
  -9   3   1        3.95        3.57      0.23 o 
  -8   3   1       77.43       74.82      0.91 o 
  -7   3   1       27.34       29.02      0.70 o 
  -6   3   1      325.62      349.55      5.00 o 
  -5   3   1       38.75       42.44      0.47 o 
  -4   3   1      191.47      240.84      2.54 o 
  -2   3   1      417.88      418.29      3.94 o 
  -1   3   1      501.68      478.32      4.26 o 
   0   3   1     1464.77     1268.41     39.31 o 
   3   3   1      209.16      235.45      3.98 o 
   4   3   1      123.93      104.03      1.19 o 
   5   3   1        0.77        1.94      0.16 o 
   6   3   1       69.62       74.45      0.77 o 
   8   3   1       83.33       74.96      1.20 o 
   9   3   1        5.47        3.90      0.18 o 
  10   3   1        8.26        9.36      0.30 o 
  11   3   1        2.87        2.11      0.31 o 
  12   3   1        2.38        2.49      0.37 o 
  13   3   1        0.28        1.09      0.52 o 
 -13   4   1        5.41        6.97      0.40 o 
 -12   4   1        0.17        1.19      0.53 o 
 -11   4   1        0.24        0.33      0.19 o 
 -10   4   1        0.64        0.27      0.13 o 
  -9   4   1        2.51        1.80      0.19 o 
  -8   4   1       13.36       16.16      0.25 o 
  -7   4   1      180.90      190.53      2.53 o 
  -6   4   1       25.24       25.36      0.51 o 
  -5   4   1       57.88       59.14      0.64 o 
  -4   4   1       11.52       14.54      0.17 o 
  -3   4   1      219.08      239.31      2.30 o 
  -2   4   1       74.93       83.62      0.78 o 
  -1   4   1      985.53      975.24     30.64 o 
   0   4   1      236.41      233.99      2.15 o 
   4   4   1      145.37      164.66      2.05 o 
   5   4   1        9.06       10.99      0.14 o 
   6   4   1       18.87       19.01      0.38 o 
   7   4   1       13.38       12.05      0.40 o 
   8   4   1        8.86        8.07      0.44 o 
   9   4   1        5.43        5.08      0.19 o 
  10   4   1        0.43        0.97      0.17 o 
  11   4   1        4.65        5.61      0.40 o 
  12   4   1        6.38        4.92      0.73 o 
  13   4   1        2.82        5.14      0.45 o 
 -13   5   1        0.75        1.50      0.26 o 
 -12   5   1        0.64        1.70      0.44 o 
 -11   5   1        5.92        6.63      0.28 o 
 -10   5   1        6.78        6.78      0.34 o 
  -9   5   1        6.24        5.94      0.19 o 
  -8   5   1       13.84       13.07      0.38 o 
  -7   5   1       10.61       11.59      0.28 o 
  -6   5   1      209.48      206.53      2.38 o 
  -5   5   1        1.30        0.69      0.10 o 
  -4   5   1      173.47      179.46      1.67 o 
  -3   5   1      128.42      143.00      1.27 o 
  -2   5   1      527.11      570.90      8.25 o 
  -1   5   1      328.38      373.94      3.91 o 
   0   5   1      345.87      370.97      3.15 o 
   1   5   1       78.09       65.26      1.12 o 
   2   5   1      229.52      273.35      2.46 o 
   3   5   1      365.72      403.63      4.82 o 
   4   5   1      119.96      117.97      1.44 o 
   5   5   1       25.56       23.58      0.43 o 
   6   5   1       30.96       29.76      0.43 o 
   7   5   1       36.39       37.01      1.33 o 
   8   5   1       10.44        8.69      0.50 o 
   9   5   1        3.13        2.67      0.16 o 
  10   5   1        5.27        4.98      0.34 o 
  11   5   1        1.86        1.74      0.21 o 
  12   5   1       11.85       10.67      0.50 o 
  13   5   1        4.80        4.14      0.67 o 
 -13   6   1        4.10        4.71      0.61 o 
 -12   6   1        3.40        5.43      0.39 o 
 -11   6   1        4.08        5.05      0.24 o 
 -10   6   1        2.31        2.30      0.20 o 
  -9   6   1       11.54       12.59      0.33 o 
  -8   6   1       16.16       12.01      0.36 o 
  -7   6   1      101.21       97.03      2.26 o 
  -6   6   1       98.34      101.87      1.10 o 
  -5   6   1      146.64      136.95      1.86 o 
  -4   6   1       39.92       45.88      0.73 o 
  -3   6   1       32.06       32.09      0.34 o 
  -2   6   1       22.99       21.54      0.34 o 
  -1   6   1       41.92       35.19      0.64 o 
   0   6   1      187.89      178.06      1.54 o 
   1   6   1      318.79      318.17      2.90 o 
   2   6   1       83.31       71.53      0.65 o 
   3   6   1       38.39       39.64      0.39 o 
   4   6   1       14.10       14.62      0.46 o 
   5   6   1       42.55       42.19      0.50 o 
   6   6   1       59.72       56.60      0.62 o 
   7   6   1       70.67       61.97      2.24 o 
   8   6   1       31.78       29.68      1.24 o 
   9   6   1       11.25       11.81      0.28 o 
  10   6   1        1.59        1.34      0.18 o 
  11   6   1        3.44        3.05      0.39 o 
  12   6   1        2.52        1.74      0.35 o 
 -12   7   1        0.90        1.71      0.42 o 
 -11   7   1        3.98        5.05      0.80 o 
 -10   7   1        4.66        6.42      0.25 o 
  -9   7   1       31.93       37.61      0.71 o 
  -8   7   1       12.32       10.62      0.30 o 
  -7   7   1       24.11       20.12      0.38 o 
  -6   7   1        7.73        4.34      0.13 o 
  -5   7   1       32.56       28.86      0.34 o 
  -4   7   1      127.20      137.22      1.31 o 
  -3   7   1       78.79       80.48      1.03 o 
  -2   7   1       38.31       33.63      0.68 o 
  -1   7   1      118.36      128.97      1.23 o 
   0   7   1       21.59       25.60      0.27 o 
   1   7   1       88.42       81.64      0.73 o 
   2   7   1       44.35       51.86      0.46 o 
   3   7   1       95.99       90.71      0.84 o 
   4   7   1       11.28       13.37      0.34 o 
   5   7   1       82.49       76.95      0.86 o 
   6   7   1        4.78        3.87      0.15 o 
   7   7   1        5.81        5.60      0.35 o 
   8   7   1        9.47        8.07      0.35 o 
   9   7   1       11.11        9.81      0.51 o 
  10   7   1        1.07        0.93      0.26 o 
  11   7   1        2.59        3.86      0.47 o 
  12   7   1        1.72        1.76      0.32 o 
 -12   8   1        3.11        2.35      0.38 o 
 -11   8   1        4.74        3.59      0.30 o 
 -10   8   1        5.77        5.77      0.35 o 
  -9   8   1        3.67        3.73      0.27 o 
  -8   8   1        1.40        0.71      0.23 o 
  -7   8   1        3.30        3.72      0.46 o 
  -6   8   1       24.83       25.27      0.51 o 
  -5   8   1       13.78       14.17      0.29 o 
  -4   8   1       61.08       58.66      0.73 o 
  -3   8   1        1.63        1.04      0.09 o 
  -2   8   1       41.25       40.43      0.44 o 
  -1   8   1       82.52       81.30      0.79 o 
   0   8   1       71.57       69.25      0.68 o 
   1   8   1        5.13        4.56      0.19 o 
   2   8   1       30.08       27.70      0.35 o 
   3   8   1       52.68       45.88      0.51 o 
   4   8   1        7.72        6.39      0.14 o 
   5   8   1       70.28       71.59      0.87 o 
   6   8   1       30.55       29.27      0.47 o 
   7   8   1        2.72        3.03      0.23 o 
   8   8   1        0.78        0.92      0.18 o 
   9   8   1        4.48        5.23      0.37 o 
  10   8   1        3.48        1.72      0.31 o 
  11   8   1        3.26        2.30      0.54 o 
 -11   9   1       15.03       19.48      1.37 o 
 -10   9   1       21.38       24.25      0.73 o 
  -9   9   1       12.48       14.86      0.51 o 
  -8   9   1        1.13        0.66      0.23 o 
  -7   9   1       17.53       16.60      0.37 o 
  -6   9   1        4.20        5.80      0.29 o 
  -5   9   1       26.20       24.15      0.41 o 
  -4   9   1       83.69       83.86      1.00 o 
  -3   9   1       51.42       48.11      0.61 o 
  -2   9   1        3.98        3.33      0.12 o 
  -1   9   1       80.57       75.38      0.76 o 
   0   9   1       54.36       57.32      1.04 o 
   1   9   1       20.70       19.65      0.64 o 
   2   9   1       92.94       88.71      0.91 o 
   3   9   1       28.13       25.63      0.31 o 
   4   9   1       26.68       27.99      0.59 o 
   5   9   1        7.95       10.20      0.20 o 
   6   9   1        1.87        2.06      0.22 o 
   7   9   1        1.43        1.88      0.49 o 
   8   9   1        3.33        2.94      0.45 o 
   9   9   1        4.96        3.58      0.27 o 
  10   9   1        4.90        3.57      0.33 o 
  11   9   1        0.93        1.46      0.42 o 
 -11  10   1        0.16        0.15      0.39 o 
 -10  10   1        6.17        8.60      0.43 o 
  -9  10   1        2.88        3.33      0.38 o 
  -8  10   1        1.99        2.11      0.24 o 
  -7  10   1        2.98        3.29      0.61 o 
  -6  10   1        6.98        6.05      0.41 o 
  -5  10   1        6.46        7.18      0.43 o 
  -4  10   1       28.21       28.00      1.25 o 
  -3  10   1        4.60        4.28      0.15 o 
  -2  10   1       30.39       30.38      0.68 o 
  -1  10   1       19.70       21.18      0.39 o 
   0  10   1        7.81        7.81      0.20 o 
   1  10   1       76.09       63.82      0.78 o 
   2  10   1       57.76       53.25      0.75 o 
   3  10   1       44.29       44.74      0.54 o 
   4  10   1        8.97        9.43      0.43 o 
   5  10   1        2.87        2.39      0.20 o 
   6  10   1        1.42        1.44      0.22 o 
   7  10   1        1.39        1.80      0.21 o 
   8  10   1        2.32        2.28      0.66 o 
   9  10   1        2.64        2.78      0.35 o 
  10  10   1        0.69       -0.07      0.48 o 
 -10  11   1        0.69       -0.14      0.45 o 
  -9  11   1        8.55        8.38      0.47 o 
  -8  11   1        5.64        6.56      0.67 o 
  -7  11   1        2.85        2.37      0.59 o 
  -6  11   1        1.66        2.57      0.47 o 
  -5  11   1        5.93        7.20      0.24 o 
  -4  11   1       12.45       12.37      0.43 o 
  -3  11   1        0.68        0.89      0.23 o 
  -2  11   1        0.42       -0.24      0.16 o 
  -1  11   1        2.59        1.85      0.32 o 
   0  11   1       40.81       35.47      0.57 o 
   1  11   1       26.50       24.20      0.64 o 
   2  11   1       15.86       15.38      0.36 o 
   3  11   1        7.33        7.51      0.27 o 
   4  11   1        6.02        5.21      0.39 o 
   5  11   1        1.05        1.54      0.49 o 
   6  11   1        4.99        5.80      0.31 o 
   7  11   1        4.78        6.09      0.45 o 
   8  11   1        0.12        0.57      0.30 o 
   9  11   1        0.68        0.78      0.26 o 
  -9  12   1        1.59        1.63      0.61 o 
  -8  12   1        9.84       11.74      0.72 o 
  -7  12   1        2.70        3.43      0.64 o 
  -6  12   1        3.81        4.18      0.71 o 
  -5  12   1        2.32        2.25      0.25 o 
  -4  12   1        6.23        5.68      0.27 o 
  -3  12   1       36.73       40.68      0.77 o 
  -2  12   1       29.46       32.44      0.94 o 
  -1  12   1       15.40       13.74      0.43 o 
   0  12   1        2.17        1.68      0.18 o 
   1  12   1        4.12        3.07      0.18 o 
   2  12   1       19.45       18.93      0.43 o 
   3  12   1        7.73        7.20      0.30 o 
   4  12   1        1.53        1.45      0.25 o 
   5  12   1        5.63        6.57      0.32 o 
   6  12   1        5.11        4.83      0.60 o 
   7  12   1        8.04        8.12      0.76 o 
   8  12   1        3.74        3.31      0.56 o 
  -8  13   1        0.61        1.39      0.63 o 
  -7  13   1        1.74        1.64      0.41 o 
  -6  13   1        2.25        2.38      0.32 o 
  -5  13   1        3.62        4.81      0.48 o 
  -4  13   1        1.72        1.00      0.20 o 
  -3  13   1        9.29        9.25      0.28 o 
  -2  13   1       14.30       16.65      1.27 o 
  -1  13   1       16.23       17.23      0.39 o 
   0  13   1       34.13       35.22      1.05 o 
   1  13   1        5.87        5.85      0.24 o 
   2  13   1       12.38       12.13      0.76 o 
   3  13   1        2.28        2.55      0.25 o 
   4  13   1       17.01       18.63      0.55 o 
   5  13   1        8.16        8.34      0.59 o 
   6  13   1        3.12        2.76      0.34 o 
   7  13   1        4.50        3.03      0.55 o 
  -6  14   1        0.50        0.52      0.44 o 
  -5  14   1        1.36        1.21      0.25 o 
  -4  14   1       17.51       18.95      0.82 o 
  -3  14   1        3.84        3.88      0.37 o 
  -2  14   1        2.58        2.59      0.63 o 
  -1  14   1        1.54        1.48      0.53 o 
   0  14   1        4.27        4.23      0.36 o 
   1  14   1        9.24        9.39      0.78 o 
   2  14   1       24.86       25.75      0.72 o 
   3  14   1       14.13       13.98      0.48 o 
   4  14   1        7.45        6.50      0.34 o 
   5  14   1        4.95        4.87      0.39 o 
   6  14   1        0.55        1.55      0.34 o 
  -4  15   1        0.51       -0.07      0.29 o 
  -3  15   1        4.06        2.91      0.27 o 
  -2  15   1        1.13        0.64      0.43 o 
  -1  15   1        7.78        6.14      0.34 o 
   0  15   1       18.61       17.78      0.96 o 
   1  15   1        6.54        5.64      0.27 o 
   2  15   1        4.14        4.12      0.35 o 
   3  15   1        4.03        3.99      0.56 o 
   4  15   1        5.03        4.55      0.49 o 
 -14   0   2        0.42        0.91      0.50 o 
 -13   0   2        2.72        2.20      0.42 o 
 -12   0   2       10.15       13.56      0.85 o 
 -11   0   2        2.14        1.59      0.54 o 
 -10   0   2        0.18        0.10      0.26 o 
  -9   0   2       43.54       45.54      1.13 o 
  -8   0   2        6.93        6.93      0.29 o 
  -7   0   2        7.33        5.56      0.34 o 
  -6   0   2        0.17        0.56      0.11 o 
  -5   0   2      302.95      314.55      6.14 o 
   3   0   2       58.33       69.83      0.86 o 
   4   0   2      236.55      219.31      4.40 o 
   5   0   2       14.73       17.41      0.37 o 
   6   0   2      250.79      253.36      8.51 o 
   7   0   2       24.73       30.98      1.44 o 
   8   0   2        2.48        1.44      0.76 o 
   9   0   2        0.24        0.09      0.15 o 
  10   0   2        9.42        8.64      0.75 o 
  11   0   2       14.61        9.89      1.76 o 
  12   0   2        1.69        0.02      0.79 o 
  13   0   2        0.13       -0.01      0.29 o 
 -14   1   2        2.90        2.45      0.42 o 
 -13   1   2        0.06        0.27      0.30 o 
 -12   1   2        0.79        1.49      0.17 o 
 -11   1   2        8.87       10.78      0.32 o 
 -10   1   2       36.68       34.84      0.53 o 
  -9   1   2        7.20        7.03      0.15 o 
  -8   1   2        9.21        9.62      0.37 o 
  -7   1   2        3.54        2.12      0.10 o 
  -6   1   2       75.21       79.00      0.83 o 
  -4   1   2      581.34      575.66      8.03 o 
  -3   1   2      749.79      758.16     23.64 o 
  -2   1   2      101.76      101.39      1.09 o 
  -1   1   2      440.39      424.77      6.65 o 
   3   1   2        7.29        6.74      0.10 o 
   4   1   2      109.88      100.01      1.08 o 
   5   1   2      341.04      356.99      3.84 o 
   7   1   2       92.48       92.31      1.30 o 
   8   1   2       13.99       12.07      0.26 o 
   9   1   2        4.62        3.63      0.49 o 
  10   1   2       12.45       11.41      0.37 o 
  11   1   2        3.67        4.30      0.37 o 
  12   1   2        0.23        0.40      0.22 o 
  13   1   2        0.98        0.11      0.24 o 
 -14   2   2        0.61        1.21      0.67 o 
 -13   2   2        0.40        0.86      0.41 o 
 -12   2   2        8.15        9.17      0.32 o 
 -11   2   2       20.37       21.28      0.55 o 
 -10   2   2        0.42        0.91      0.18 o 
  -9   2   2        0.24        0.19      0.07 o 
  -8   2   2        1.69        1.98      0.12 o 
  -7   2   2       18.21       15.07      0.22 o 
  -6   2   2        5.75        2.98      0.08 o 
  -5   2   2      294.99      326.78      3.43 o 
  -4   2   2      626.20      634.16      7.44 o 
  -3   2   2      308.94      306.63      3.43 o 
   0   2   2      337.63      283.14      3.16 o 
   1   2   2      188.13      161.39      1.98 o 
   4   2   2      404.59      474.64      9.50 o 
   5   2   2       15.52       15.43      0.32 o 
   6   2   2       38.40       39.80      0.47 o 
   7   2   2        2.01        2.23      0.13 o 
   8   2   2       11.93        8.59      0.42 o 
   9   2   2        7.08        5.37      0.21 o 
  10   2   2        5.68        5.70      0.50 o 
  11   2   2        1.28        1.64      0.50 o 
  12   2   2        0.05        0.26      0.21 o 
  13   2   2        0.05        1.21      0.25 o 
 -14   3   2        0.15        0.17      0.38 o 
 -13   3   2        3.60        3.02      0.44 o 
 -12   3   2       23.09       22.65      1.48 o 
 -11   3   2        3.61        3.56      0.21 o 
 -10   3   2       39.07       37.79      0.76 o 
  -9   3   2       13.60       12.29      0.22 o 
  -8   3   2       22.27       18.44      0.25 o 
  -7   3   2       23.48       24.22      0.37 o 
  -6   3   2       53.37       53.14      0.62 o 
  -5   3   2       30.88       35.44      0.38 o 
  -4   3   2      136.15      172.01      1.74 o 
  -3   3   2      284.40      288.32      3.88 o 
  -2   3   2      320.92      271.95      2.89 o 
  -1   3   2      358.53      355.99      3.54 o 
   0   3   2      369.22      396.08      5.62 o 
   3   3   2      570.76      621.88     11.22 o 
   4   3   2      186.11      223.84      2.17 o 
   5   3   2       16.12       16.86      0.25 o 
   6   3   2       16.82       14.10      0.22 o 
   7   3   2       59.89       62.97      1.65 o 
   8   3   2      136.18      138.76      3.97 o 
   9   3   2       16.65       16.33      0.70 o 
  10   3   2        6.60        4.99      0.67 o 
  11   3   2        2.94        2.70      0.35 o 
  12   3   2        3.89        2.88      0.23 o 
  13   3   2        0.95        1.43      0.51 o 
 -14   4   2        0.34       -0.45      0.82 o 
 -13   4   2        3.73        2.03      0.56 o 
 -12   4   2       18.72       22.55      0.81 o 
 -11   4   2        7.49        6.46      0.48 o 
 -10   4   2        4.51        4.49      0.34 o 
  -9   4   2        1.15        0.99      0.14 o 
  -8   4   2       25.62       27.01      0.95 o 
  -7   4   2       78.87       71.38      0.89 o 
  -6   4   2       55.77       55.45      0.58 o 
  -5   4   2      188.16      191.19      1.94 o 
  -4   4   2      130.90      128.14      1.26 o 
  -3   4   2      388.54      376.39      5.12 o 
  -2   4   2      306.50      312.15      4.27 o 
  -1   4   2      393.52      411.57      4.31 o 
   0   4   2      299.72      316.61      2.98 o 
   1   4   2      153.08      151.03      1.48 o 
   2   4   2       32.04       33.93      0.76 o 
   3   4   2      607.37      629.71     14.02 o 
   4   4   2        6.78       11.53      0.16 o 
   5   4   2       53.40       62.33      0.84 o 
   6   4   2        2.28        1.78      0.09 o 
   7   4   2       10.04        9.34      0.24 o 
   8   4   2       39.49       35.75      0.81 o 
   9   4   2        7.20        5.76      0.42 o 
  10   4   2       10.49        8.64      0.47 o 
  11   4   2        0.71        0.84      0.22 o 
  12   4   2        0.38        1.57      0.74 o 
  13   4   2        2.91        1.07      0.50 o 
 -13   5   2        1.21        1.91      0.36 o 
 -12   5   2       10.04       11.91      0.74 o 
 -11   5   2        2.45        2.23      0.25 o 
 -10   5   2       10.50       13.01      0.41 o 
  -9   5   2       12.13       10.51      0.42 o 
  -8   5   2       22.75       18.54      0.53 o 
  -7   5   2       12.31       13.88      0.38 o 
  -6   5   2      160.17      157.55      1.73 o 
  -5   5   2       49.84       32.41      0.37 o 
  -4   5   2       72.18       80.50      0.78 o 
  -3   5   2      176.15      178.66      2.21 o 
  -2   5   2      116.20      126.99      1.25 o 
  -1   5   2       29.41       20.50      0.23 o 
   0   5   2     1054.24     1000.44     21.89 o 
   1   5   2      438.74      406.16      4.53 o 
   2   5   2      364.08      364.64      6.67 o 
   3   5   2       31.93       37.50      0.38 o 
   4   5   2        9.99        9.79      0.15 o 
   5   5   2        4.60        6.82      0.21 o 
   6   5   2       20.82       19.86      0.49 o 
   7   5   2        6.53        4.56      0.22 o 
   8   5   2        5.45        5.58      0.23 o 
   9   5   2        4.42        4.91      0.27 o 
  10   5   2        3.94        4.33      0.36 o 
  11   5   2        0.97        1.03      0.29 o 
  12   5   2        0.21        0.32      0.31 o 
 -13   6   2        0.48        1.63      0.51 o 
 -12   6   2        0.13        0.99      0.21 o 
 -11   6   2       16.43       16.88      1.07 o 
 -10   6   2       28.46       31.97      1.07 o 
  -9   6   2        4.82        5.95      0.32 o 
  -8   6   2       34.90       35.54      0.65 o 
  -7   6   2       91.35       83.63      2.40 o 
  -6   6   2       49.06       51.28      0.77 o 
  -5   6   2      145.82      147.14      1.56 o 
  -4   6   2       52.73       51.07      0.62 o 
  -3   6   2       75.31       80.21      0.84 o 
  -2   6   2       41.37       41.36      0.44 o 
  -1   6   2      394.82      429.86      4.80 o 
   0   6   2      125.75      123.64      1.08 o 
   1   6   2      412.70      406.61      5.95 o 
   2   6   2       45.48       56.91      0.57 o 
   3   6   2       40.10       44.12      0.74 o 
   4   6   2       69.48       77.19      0.81 o 
   5   6   2       60.71       61.47      0.74 o 
   6   6   2       56.00       56.77      0.87 o 
   7   6   2        2.66        2.73      0.11 o 
   8   6   2        4.06        5.15      0.22 o 
   9   6   2        0.29        0.26      0.37 o 
  10   6   2        1.46        0.63      0.20 o 
  11   6   2        4.04        4.32      0.36 o 
  12   6   2        4.03        3.90      0.43 o 
 -13   7   2        0.65        1.39      0.91 o 
 -12   7   2        0.54        0.58      0.27 o 
 -11   7   2        0.90        1.81      0.45 o 
 -10   7   2        0.17       -0.08      0.25 o 
  -9   7   2       12.97       13.26      0.56 o 
  -8   7   2        4.06        4.10      0.48 o 
  -7   7   2       51.18       45.01      1.51 o 
  -6   7   2      170.53      171.95      3.46 o 
  -5   7   2       63.93       59.92      0.71 o 
  -4   7   2      131.67      143.30      1.44 o 
  -3   7   2       87.35       98.09      1.36 o 
  -2   7   2      320.10      309.32      3.53 o 
  -1   7   2        3.64        3.10      0.14 o 
   0   7   2       31.72       24.83      0.29 o 
   1   7   2       62.41       62.15      0.57 o 
   2   7   2       30.43       33.91      0.39 o 
   3   7   2       17.91       14.33      0.30 o 
   4   7   2       21.24       22.57      0.64 o 
   5   7   2       47.87       48.01      0.57 o 
   6   7   2        6.78        4.18      0.14 o 
   7   7   2        5.78        6.16      0.22 o 
   8   7   2        4.22        4.40      0.23 o 
   9   7   2        0.87        1.01      0.21 o 
  10   7   2        4.13        4.95      0.46 o 
  11   7   2        5.08        2.56      0.41 o 
  12   7   2        1.67        1.74      1.04 o 
 -12   8   2        1.98        2.42      0.31 o 
 -11   8   2        3.11        6.41      0.34 o 
 -10   8   2        2.05        2.53      0.26 o 
  -9   8   2       17.00       16.16      0.39 o 
  -8   8   2        5.06        4.92      0.38 o 
  -7   8   2        2.50        1.94      0.37 o 
  -6   8   2       56.19       50.41      1.63 o 
  -5   8   2       65.26       47.22      0.91 o 
  -4   8   2       49.37       49.26      0.68 o 
  -3   8   2      100.11       93.17      1.03 o 
  -2   8   2       48.81       42.66      0.47 o 
  -1   8   2       35.38       36.89      0.40 o 
   0   8   2       57.84       57.02      0.66 o 
   1   8   2       23.45       22.25      0.27 o 
   2   8   2       12.31       10.67      0.23 o 
   3   8   2       17.83       16.98      0.28 o 
   4   8   2       28.18       25.95      0.47 o 
   5   8   2        4.88        2.41      0.17 o 
   6   8   2       15.18       13.75      0.37 o 
   7   8   2        1.69        1.57      0.12 o 
   8   8   2        0.63        0.75      0.17 o 
   9   8   2        3.11        2.05      0.49 o 
  10   8   2        4.31        3.03      0.36 o 
  11   8   2        2.58        2.33      0.31 o 
 -11   9   2        2.78        2.90      0.96 o 
 -10   9   2        1.04        2.14      0.72 o 
  -9   9   2        5.31        5.96      0.26 o 
  -8   9   2        1.56        1.43      0.27 o 
  -7   9   2       17.67       16.90      0.48 o 
  -6   9   2        3.60        4.07      0.29 o 
  -5   9   2        3.28        2.03      0.23 o 
  -4   9   2       13.24       11.94      0.23 o 
  -3   9   2       33.70       33.29      0.80 o 
  -2   9   2       58.33       53.07      0.91 o 
  -1   9   2       17.96       13.02      0.22 o 
   0   9   2       32.22       31.17      0.40 o 
   1   9   2       31.20       22.74      0.75 o 
   2   9   2       26.56       21.66      0.32 o 
   3   9   2       14.92       12.00      0.20 o 
   4   9   2        8.15        6.34      0.26 o 
   5   9   2       30.24       30.14      0.48 o 
   6   9   2        5.51        4.94      0.25 o 
   7   9   2        2.12        1.42      0.22 o 
   8   9   2        4.23        4.51      0.37 o 
   9   9   2        2.76        3.21      0.30 o 
  10   9   2        1.45        2.33      0.34 o 
  11   9   2        0.51        2.94      1.09 o 
 -11  10   2        9.84       11.02      1.19 o 
 -10  10   2       20.83       24.77      0.85 o 
  -9  10   2        6.90        7.38      0.46 o 
  -8  10   2        5.22        5.76      0.58 o 
  -7  10   2        0.34        0.67      0.23 o 
  -6  10   2        4.83        4.70      0.20 o 
  -5  10   2       67.65       69.74      1.25 o 
  -4  10   2       40.72       39.08      0.64 o 
  -3  10   2       48.70       45.11      0.80 o 
  -2  10   2       42.52       42.79      0.65 o 
  -1  10   2       15.74       16.61      0.50 o 
   0  10   2       76.18       74.63      1.36 o 
   1  10   2      259.18      275.83      4.63 o 
   2  10   2       43.12       42.43      0.56 o 
   3  10   2        0.25        0.28      0.10 o 
   4  10   2        1.52        1.82      0.30 o 
   5  10   2        1.87        2.94      0.24 o 
   6  10   2        3.79        4.43      0.21 o 
   7  10   2        1.00        0.68      0.31 o 
   8  10   2        3.75        4.22      0.30 o 
   9  10   2        1.73        1.10      0.41 o 
  10  10   2        1.61        0.89      0.43 o 
 -10  11   2        2.92        3.60      0.85 o 
  -9  11   2        6.35        6.25      1.92 o 
  -8  11   2       22.12       23.54      0.73 o 
  -7  11   2        0.44        0.01      0.23 o 
  -6  11   2       18.27       20.52      0.55 o 
  -5  11   2        2.89        2.98      0.34 o 
  -4  11   2       29.98       28.78      0.63 o 
  -3  11   2       21.99       24.67      0.92 o 
  -2  11   2        8.30        7.53      0.50 o 
  -1  11   2       27.07       26.57      0.85 o 
   0  11   2       43.72       45.49      0.73 o 
   1  11   2        8.61        7.75      0.23 o 
   2  11   2        8.98        7.59      0.33 o 
   3  11   2       31.84       32.05      0.48 o 
   4  11   2        3.85        3.20      0.17 o 
   5  11   2       14.41       17.31      0.45 o 
   6  11   2        8.26        7.91      0.40 o 
   7  11   2        9.29       10.48      0.68 o 
   8  11   2        7.86        9.24      0.45 o 
   9  11   2        1.07        0.30      0.34 o 
  -9  12   2        0.60       -0.11      0.34 o 
  -8  12   2        1.45        1.34      0.29 o 
  -7  12   2        0.94        0.62      0.25 o 
  -6  12   2        2.22        2.68      0.21 o 
  -5  12   2        6.17        6.33      0.36 o 
  -4  12   2       13.81       17.18      0.51 o 
  -3  12   2        5.25        5.15      0.34 o 
  -2  12   2       15.04       15.68      0.38 o 
  -1  12   2       21.43       24.51      0.46 o 
   0  12   2       30.03       33.25      0.57 o 
   1  12   2       30.16       31.68      0.53 o 
   2  12   2        2.36        2.40      0.24 o 
   3  12   2        0.39        0.42      0.18 o 
   4  12   2        7.06        6.11      0.65 o 
   5  12   2        0.15       -0.11      0.22 o 
   6  12   2        5.94        5.40      0.56 o 
   7  12   2        6.07        5.86      0.38 o 
   8  12   2        4.51        4.01      0.34 o 
  -8  13   2        5.19        3.94      0.46 o 
  -7  13   2        5.51        6.22      0.45 o 
  -6  13   2        2.43        2.18      0.30 o 
  -5  13   2        2.18        1.78      0.24 o 
  -4  13   2        2.14        2.08      0.24 o 
  -3  13   2       24.27       23.75      0.53 o 
  -2  13   2       44.89       47.25      0.89 o 
  -1  13   2       14.32       16.90      0.64 o 
   0  13   2       10.09       10.29      0.39 o 
   1  13   2        4.70        3.47      0.27 o 
   2  13   2        2.99        2.89      0.34 o 
   3  13   2       13.98       13.64      0.56 o 
   4  13   2        0.45       -0.28      0.29 o 
   5  13   2        1.64        2.79      0.30 o 
   6  13   2        0.00       -0.38      0.46 o 
   7  13   2        2.81        2.70      0.39 o 
  -6  14   2        2.05        2.09      0.71 o 
  -5  14   2        1.35        1.48      0.27 o 
  -4  14   2        2.19        2.11      0.29 o 
  -3  14   2        0.17       -0.24      0.19 o 
  -2  14   2       15.96       15.51      0.57 o 
  -1  14   2        4.45        4.19      0.39 o 
   0  14   2        2.33        1.98      0.37 o 
   1  14   2        3.04        3.46      0.58 o 
   2  14   2        4.99        6.15      0.42 o 
   3  14   2       12.36       12.87      0.49 o 
   4  14   2        6.57        5.62      0.41 o 
   5  14   2        5.74        6.51      0.75 o 
  -4  15   2        5.36        4.89      0.31 o 
  -3  15   2        0.01       -0.46      0.32 o 
  -2  15   2        0.39        0.23      0.52 o 
  -1  15   2        0.86        1.36      0.34 o 
   0  15   2        4.21        4.42      0.90 o 
   1  15   2        6.37        5.61      0.37 o 
   2  15   2        1.65        1.69      0.46 o 
   3  15   2        2.25        2.17      0.29 o 
 -14   0   3        0.61        0.91      0.41 o 
 -13   0   3        0.02        0.54      0.68 o 
 -12   0   3        4.06        2.96      0.73 o 
 -11   0   3       19.33       17.33      0.81 o 
 -10   0   3       20.72       17.35      0.70 o 
  -9   0   3       19.51       15.73      0.46 o 
  -8   0   3       87.51       95.67      1.91 o 
  -7   0   3       54.78       59.04      0.94 o 
  -6   0   3       44.21       52.51      0.83 o 
  -5   0   3        5.28        2.85      0.13 o 
  -4   0   3      261.20      245.93      3.91 o 
  -3   0   3      125.92       98.58      1.60 o 
  -2   0   3       10.79       10.92      0.22 o 
  -1   0   3      207.73      200.05      2.83 o 
   1   0   3      318.26      291.39      3.24 o 
   2   0   3      451.27      435.04      5.18 o 
   3   0   3      427.72      393.93      4.69 o 
   5   0   3        3.53        6.25      0.19 o 
   6   0   3        4.89        6.38      0.20 o 
   7   0   3        2.74        4.48      0.22 o 
   8   0   3       19.75       23.95      1.42 o 
   9   0   3        0.45        0.53      0.23 o 
  10   0   3        0.00        0.42      0.40 o 
  11   0   3        1.25        0.64      0.44 o 
  12   0   3        0.07        0.03      0.32 o 
  13   0   3        0.14        0.26      0.57 o 
 -14   1   3        1.36        2.75      0.53 o 
 -13   1   3        1.28        1.23      0.24 o 
 -12   1   3        0.59        0.70      0.18 o 
 -11   1   3       21.90       19.26      0.58 o 
 -10   1   3       55.14       55.04      0.90 o 
  -9   1   3       83.41       89.52      1.21 o 
  -8   1   3       33.98       30.06      0.41 o 
  -7   1   3       15.44       19.67      0.25 o 
  -6   1   3      182.01      204.48      2.20 o 
  -5   1   3      522.26      615.77     13.43 o 
  -4   1   3      365.12      390.75      4.33 o 
  -3   1   3      496.47      476.96      5.64 o 
  -2   1   3      581.38      549.41      6.99 o 
  -1   1   3      711.06      613.34      7.17 o 
   0   1   3      749.02      689.25     15.12 o 
   1   1   3      407.18      393.34      7.16 o 
   2   1   3      728.68      687.09      8.08 o 
   3   1   3      136.96      149.14      1.21 o 
   4   1   3      413.63      462.05      6.57 o 
   5   1   3       58.88       51.12      0.67 o 
   6   1   3        8.10        7.57      0.13 o 
   7   1   3       31.12       27.28      0.40 o 
   8   1   3        1.79        1.62      0.16 o 
   9   1   3        7.38        6.84      0.44 o 
  10   1   3        6.99        6.60      0.47 o 
  11   1   3        7.87        7.71      0.33 o 
  12   1   3        0.49        1.07      0.49 o 
  13   1   3        0.26        0.08      0.35 o 
 -14   2   3        0.81        0.32      0.41 o 
 -13   2   3        1.65        0.88      0.57 o 
 -12   2   3       12.58       10.45      0.53 o 
 -11   2   3        5.10        5.49      0.27 o 
 -10   2   3       15.81       15.42      0.29 o 
  -9   2   3        5.95        5.10      0.41 o 
  -8   2   3      202.90      223.55      3.82 o 
  -7   2   3        5.33        5.56      0.26 o 
  -6   2   3       60.93       61.82      0.97 o 
  -5   2   3      431.70      473.75      6.02 o 
  -3   2   3      376.44      393.20      4.65 o 
  -2   2   3      382.04      354.46      3.71 o 
  -1   2   3      555.32      531.28      6.28 o 
   1   2   3       40.64       29.20      0.35 o 
   2   2   3      655.27      739.84     26.50 o 
   3   2   3       48.10       60.31      0.60 o 
   4   2   3       58.94       57.18      0.55 o 
   5   2   3       87.71       91.12      1.54 o 
   6   2   3       41.28       44.91      0.67 o 
   7   2   3      166.17      165.06      2.11 o 
   8   2   3       39.34       39.90      1.13 o 
   9   2   3        8.51        9.13      0.24 o 
  10   2   3        8.38        8.41      0.34 o 
  11   2   3        1.56        1.23      0.37 o 
  12   2   3        0.11        0.37      0.20 o 
  13   2   3        0.53        0.29      0.51 o 
 -14   3   3        0.73        0.83      0.52 o 
 -13   3   3        1.63        2.97      0.56 o 
 -12   3   3        2.72        1.99      0.43 o 
 -11   3   3        7.39        6.53      0.21 o 
 -10   3   3       20.77       21.24      0.60 o 
  -9   3   3       14.35       14.75      0.27 o 
  -8   3   3        9.16       12.37      0.35 o 
  -7   3   3        1.26        0.76      0.10 o 
  -6   3   3        7.31        6.88      0.18 o 
  -5   3   3      173.85      183.40      1.78 o 
  -4   3   3      193.18      240.23      2.72 o 
  -2   3   3      447.97      436.55      4.58 o 
  -1   3   3       37.74       45.19      0.50 o 
   1   3   3      477.78      519.62      8.44 o 
   2   3   3       76.18       89.30      1.25 o 
   3   3   3      392.55      384.43      5.48 o 
   4   3   3       48.50       66.94      0.61 o 
   5   3   3       68.81       73.67      0.77 o 
   6   3   3       41.47       47.88      0.75 o 
   7   3   3        8.78        6.75      0.39 o 
   8   3   3       39.09       38.40      0.90 o 
   9   3   3        9.52        8.84      0.37 o 
  10   3   3        1.95        2.38      0.28 o 
  11   3   3        0.34        1.02      0.30 o 
  12   3   3        0.55        0.45      0.39 o 
 -14   4   3        0.06        0.40      0.31 o 
 -13   4   3        1.75        0.73      0.36 o 
 -12   4   3       22.45       22.27      0.62 o 
 -11   4   3       19.99       22.72      1.05 o 
 -10   4   3        0.59        0.24      0.23 o 
  -9   4   3       29.42       28.28      0.73 o 
  -8   4   3       45.33       44.65      0.60 o 
  -7   4   3      145.69      161.94      3.16 o 
  -6   4   3      134.18      140.92      2.13 o 
  -5   4   3       71.62       87.61      1.41 o 
  -4   4   3       29.21       32.00      0.50 o 
  -3   4   3       97.47       96.29      1.02 o 
  -2   4   3      642.48      664.27     20.74 o 
  -1   4   3      191.97      174.14      1.62 o 
   0   4   3       36.68       30.34      0.36 o 
   1   4   3      203.74      244.11      3.51 o 
   2   4   3      640.71      637.41      8.90 o 
   3   4   3      709.04      737.93     13.40 o 
   4   4   3        9.37       10.02      0.24 o 
   5   4   3        2.62        1.77      0.19 o 
   6   4   3        9.50        8.65      0.17 o 
   7   4   3       13.19       14.64      0.29 o 
   8   4   3        9.91        9.68      0.50 o 
   9   4   3        1.28        1.22      0.14 o 
  10   4   3        4.99        5.22      0.60 o 
  11   4   3        0.08       -0.41      0.29 o 
  12   4   3        0.55        0.40      0.38 o 
 -13   5   3        0.41       -0.20      0.22 o 
 -12   5   3        9.82       10.75      0.81 o 
 -11   5   3        2.40        2.39      0.31 o 
 -10   5   3        0.44        0.64      0.52 o 
  -9   5   3        7.74        6.03      0.39 o 
  -8   5   3        7.07        6.20      0.21 o 
  -7   5   3       36.34       32.21      0.49 o 
  -6   5   3       70.19       62.26      0.73 o 
  -5   5   3       72.24       62.00      0.66 o 
  -4   5   3       24.61       22.66      0.27 o 
  -3   5   3      105.04      110.64      1.41 o 
  -2   5   3       37.27       36.83      0.89 o 
  -1   5   3      386.20      344.71      3.03 o 
   0   5   3      142.86      152.43      1.75 o 
   1   5   3      177.67      183.83      1.63 o 
   2   5   3       36.59       40.84      0.44 o 
   3   5   3      353.38      374.81      4.20 o 
   4   5   3      109.38       97.05      1.16 o 
   5   5   3       21.53       16.64      0.28 o 
   6   5   3        7.85        8.06      0.33 o 
   7   5   3       27.03       26.84      0.91 o 
   8   5   3       25.43       20.62      0.44 o 
   9   5   3        3.72        5.89      0.50 o 
  10   5   3        0.05        0.80      0.43 o 
  11   5   3        2.00        3.50      0.51 o 
  12   5   3        5.26        7.14      0.62 o 
 -13   6   3        1.21        1.24      0.37 o 
 -12   6   3        2.19        2.60      0.62 o 
 -11   6   3        5.55        4.72      0.28 o 
 -10   6   3       32.59       33.50      1.38 o 
  -9   6   3       51.20       52.64      1.64 o 
  -8   6   3        1.50        1.20      0.14 o 
  -7   6   3        2.83        2.29      0.20 o 
  -6   6   3      110.89      109.10      1.76 o 
  -5   6   3      143.58      138.19      1.49 o 
  -4   6   3      284.45      285.31      3.47 o 
  -3   6   3      332.83      332.40      3.77 o 
  -2   6   3      228.34      242.85      2.24 o 
  -1   6   3      227.18      239.66      2.23 o 
   0   6   3        4.85        5.56      0.16 o 
   1   6   3      148.28      179.97      1.63 o 
   2   6   3       60.15       55.72      0.59 o 
   3   6   3      113.19      113.37      1.34 o 
   4   6   3      130.41      128.01      1.45 o 
   5   6   3       34.10       32.61      0.57 o 
   6   6   3       29.45       31.82      0.44 o 
   7   6   3        1.59        0.72      0.19 o 
   8   6   3        4.01        4.12      0.39 o 
   9   6   3        2.09        1.96      0.39 o 
  10   6   3        0.24        0.91      0.28 o 
  11   6   3        1.03        0.71      1.73 o 
  12   6   3        0.04       -0.20      0.69 o 
 -13   7   3        0.97        1.00      0.54 o 
 -12   7   3        1.16        1.64      0.23 o 
 -11   7   3        0.15        0.67      0.32 o 
 -10   7   3       10.12        8.54      0.45 o 
  -9   7   3        1.85        1.16      0.65 o 
  -8   7   3        1.46        2.04      0.22 o 
  -7   7   3       19.77       17.82      0.97 o 
  -6   7   3        4.64        3.51      0.17 o 
  -5   7   3      150.81      141.69      2.24 o 
  -4   7   3       60.24       55.18      0.87 o 
  -3   7   3        1.43        1.00      0.19 o 
  -2   7   3       51.00       46.36      0.74 o 
  -1   7   3      155.08      154.98      1.43 o 
   0   7   3      353.81      379.29      6.01 o 
   1   7   3      396.72      386.01      4.96 o 
   2   7   3       84.87       95.05      0.98 o 
   3   7   3       73.65       81.34      1.07 o 
   4   7   3        9.67        6.09      0.14 o 
   5   7   3        9.30        9.19      0.28 o 
   6   7   3        0.27       -0.07      0.20 o 
   7   7   3        7.84        6.53      0.38 o 
   8   7   3        5.57        7.26      0.40 o 
   9   7   3        6.04        7.98      0.61 o 
  10   7   3        0.73        0.89      0.68 o 
  11   7   3        0.35        0.46      0.45 o 
 -12   8   3        0.83        0.56      0.44 o 
 -11   8   3        1.73        2.04      0.37 o 
 -10   8   3        4.41        4.58      0.26 o 
  -9   8   3       20.45       21.44      1.08 o 
  -8   8   3        8.35        8.35      0.76 o 
  -7   8   3        5.76        5.19      0.22 o 
  -6   8   3       12.92       11.57      0.43 o 
  -5   8   3       20.25       19.26      1.25 o 
  -4   8   3       76.86       71.62      0.98 o 
  -3   8   3      146.08      138.73      1.68 o 
  -2   8   3        6.44        3.82      0.29 o 
  -1   8   3       72.41       65.85      0.72 o 
   0   8   3       82.53       77.10      0.82 o 
   1   8   3      140.48      127.26      1.28 o 
   2   8   3      168.26      174.29      1.95 o 
   3   8   3       56.42       50.94      0.68 o 
   4   8   3       22.32       21.17      0.34 o 
   5   8   3        0.61        0.70      0.15 o 
   6   8   3       15.49       15.06      0.31 o 
   7   8   3        1.59        1.83      0.16 o 
   8   8   3        6.14        5.81      0.47 o 
   9   8   3        5.86        5.24      0.54 o 
  10   8   3        0.90        0.82      0.30 o 
  11   8   3        1.69        1.58      0.60 o 
 -12   9   3        1.23        1.19      0.32 o 
 -11   9   3       12.01       13.56      0.59 o 
 -10   9   3       18.80       22.19      0.57 o 
  -9   9   3        2.66        2.36      0.23 o 
  -8   9   3        1.88        2.14      0.33 o 
  -7   9   3       19.87       18.53      0.41 o 
  -6   9   3        1.06        0.67      0.18 o 
  -5   9   3       48.34       50.25      0.87 o 
  -4   9   3       41.32       41.44      0.74 o 
  -3   9   3       46.26       49.67      0.69 o 
  -2   9   3       40.97       37.29      0.52 o 
  -1   9   3       39.74       39.93      0.63 o 
   0   9   3        0.05        0.27      0.09 o 
   1   9   3      122.92      122.58      1.34 o 
   2   9   3      118.24      107.74      1.28 o 
   3   9   3       19.96       21.24      0.32 o 
   4   9   3        3.26        3.33      0.20 o 
   5   9   3       14.87       16.45      0.41 o 
   6   9   3       20.29       20.14      0.57 o 
   7   9   3       11.68       12.81      0.33 o 
   8   9   3        4.46        5.00      0.34 o 
   9   9   3        1.14        3.13      0.80 o 
  10   9   3        0.59        1.22      0.33 o 
 -11  10   3        6.76        6.16      1.33 o 
 -10  10   3       29.56       33.74      2.49 o 
  -9  10   3        8.60        7.58      0.37 o 
  -8  10   3        0.47        0.51      0.18 o 
  -7  10   3       16.21       15.61      0.80 o 
  -6  10   3        1.74        1.29      0.17 o 
  -5  10   3       10.98       10.71      0.67 o 
  -4  10   3       13.65       14.36      0.30 o 
  -3  10   3        1.41        0.56      0.24 o 
  -2  10   3        4.87        4.61      0.53 o 
  -1  10   3       26.13       22.35      0.40 o 
   0  10   3       60.09       59.20      0.81 o 
   1  10   3      112.14      111.88      1.69 o 
   2  10   3       26.67       27.56      0.40 o 
   3  10   3        8.94        8.53      0.20 o 
   4  10   3       10.50       10.14      0.45 o 
   5  10   3       21.85       21.49      1.20 o 
   6  10   3        0.52        0.60      0.22 o 
   7  10   3        0.70        0.96      0.73 o 
   8  10   3        3.91        4.44      0.57 o 
   9  10   3        3.60        4.18      0.62 o 
  10  10   3        1.10        0.77      0.38 o 
 -10  11   3        6.11        8.01      0.92 o 
  -9  11   3       10.28       10.02      0.64 o 
  -8  11   3        8.97        9.60      0.32 o 
  -7  11   3        6.11        5.86      0.23 o 
  -6  11   3        6.77        8.82      0.30 o 
  -5  11   3       13.06       14.35      0.40 o 
  -4  11   3        2.37        1.78      0.20 o 
  -3  11   3       16.66       13.73      0.33 o 
  -2  11   3       33.32       35.02      0.65 o 
  -1  11   3       49.37       52.04      0.89 o 
   0  11   3       16.13       15.71      0.59 o 
   1  11   3       10.04        8.26      0.22 o 
   2  11   3        8.63        8.37      0.32 o 
   3  11   3        1.78        1.85      0.44 o 
   4  11   3        3.93        3.25      0.37 o 
   5  11   3       18.81       21.03      1.22 o 
   6  11   3        0.45        0.10      0.18 o 
   7  11   3        2.27        3.09      0.39 o 
   8  11   3        0.14        1.12      0.32 o 
   9  11   3        0.56        0.08      0.37 o 
  -9  12   3        0.24        0.76      0.39 o 
  -8  12   3        3.89        3.81      1.06 o 
  -7  12   3       13.40       13.71      0.42 o 
  -6  12   3        2.46        1.86      0.18 o 
  -5  12   3        5.24        5.81      0.36 o 
  -4  12   3       17.58       17.03      0.39 o 
  -3  12   3       35.44       37.50      1.08 o 
  -2  12   3       35.05       36.45      0.70 o 
  -1  12   3        9.06        8.65      0.29 o 
   0  12   3        1.46        1.89      0.21 o 
   1  12   3        8.79        9.66      0.27 o 
   2  12   3        9.50        9.90      0.60 o 
   3  12   3        0.14        0.00      0.17 o 
   4  12   3        1.85        2.54      0.27 o 
   5  12   3        0.07       -0.38      0.34 o 
   6  12   3        4.01        3.63      0.48 o 
   7  12   3        1.52        1.24      0.29 o 
   8  12   3        8.44        8.54      0.57 o 
  -8  13   3        1.31        1.27      0.64 o 
  -7  13   3        5.28        3.94      0.42 o 
  -6  13   3        1.33        1.27      0.27 o 
  -5  13   3        3.95        3.16      0.38 o 
  -4  13   3       11.93       12.04      0.53 o 
  -3  13   3        1.71        1.37      0.20 o 
  -2  13   3        5.52        5.72      0.40 o 
  -1  13   3        5.04        5.11      0.31 o 
   0  13   3        4.54        4.14      0.25 o 
   1  13   3        6.79        7.34      0.33 o 
   2  13   3        4.15        4.59      0.29 o 
   3  13   3       13.01       16.40      0.69 o 
   4  13   3       13.37       16.22      0.54 o 
   5  13   3        1.21        1.58      0.36 o 
   6  13   3        0.51        0.41      0.28 o 
   7  13   3        1.79        0.73      0.32 o 
  -6  14   3        2.77        3.32      0.35 o 
  -5  14   3        1.50        1.33      0.34 o 
  -4  14   3        0.30        0.67      0.40 o 
  -3  14   3        9.34       10.50      0.64 o 
  -2  14   3        0.20       -0.08      0.30 o 
  -1  14   3        1.18        1.03      0.24 o 
   0  14   3        0.57        0.81      0.43 o 
   1  14   3        9.15       10.30      0.85 o 
   2  14   3        8.13        7.30      0.62 o 
   3  14   3        7.09        5.80      0.39 o 
   4  14   3        5.52        3.68      0.40 o 
   5  14   3        1.48        1.80      0.39 o 
  -4  15   3        3.27        3.14      0.35 o 
  -3  15   3        2.92        2.99      0.56 o 
  -2  15   3        0.20       -0.10      0.28 o 
  -1  15   3        0.93        1.36      0.27 o 
   0  15   3        4.74        5.10      0.42 o 
   1  15   3       13.76       14.72      0.60 o 
   2  15   3       14.81       15.76      0.83 o 
   3  15   3        5.63        6.24      1.04 o 
 -14   0   4        0.56       -0.29      0.68 o 
 -13   0   4        3.08        1.98      0.51 o 
 -12   0   4        0.24        0.30      0.20 o 
 -11   0   4        6.54       10.75      0.50 o 
 -10   0   4      136.74      120.21      2.51 o 
  -8   0   4      249.82      258.95      4.92 o 
  -7   0   4        5.88        6.68      0.17 o 
  -6   0   4       29.71       28.05      0.54 o 
  -5   0   4       39.88       47.99      1.16 o 
  -4   0   4      103.51       89.82      1.45 o 
  -3   0   4        0.56        0.30      0.07 o 
  -2   0   4      143.80      136.28      1.95 o 
  -1   0   4       34.58       39.72      0.60 o 
   0   0   4     1162.91     1130.50     34.81 o 
   1   0   4      515.21      524.14      6.19 o 
   2   0   4      442.86      454.32      5.80 o 
   4   0   4      276.41      273.30      3.91 o 
   5   0   4        8.69        8.90      0.43 o 
   6   0   4        0.86        0.15      0.14 o 
   7   0   4        0.55        0.52      0.13 o 
   8   0   4        0.48        0.94      0.64 o 
   9   0   4        0.60        0.32      0.21 o 
  10   0   4        4.27        5.87      0.40 o 
  11   0   4        2.94        2.51      0.53 o 
  12   0   4        0.16        0.65      0.45 o 
 -14   1   4        3.64        2.80      0.48 o 
 -13   1   4        1.75        1.94      0.45 o 
 -12   1   4        1.48        1.30      0.17 o 
 -11   1   4        7.89        7.67      0.22 o 
 -10   1   4       41.52       41.54      0.71 o 
  -9   1   4      168.01      176.61      3.07 o 
  -8   1   4       69.04       66.03      1.25 o 
  -7   1   4       12.12       10.69      0.18 o 
  -6   1   4      189.39      196.49      2.41 o 
  -5   1   4      127.95      157.45      1.93 o 
  -4   1   4       97.99      116.45      1.27 o 
  -3   1   4      169.05      189.10      2.52 o 
  -2   1   4       58.58       64.46      0.72 o 
  -1   1   4      223.02      208.10      2.08 o 
   1   1   4     1084.02     1041.92     32.46 o 
   2   1   4      121.99      114.36      1.09 o 
   3   1   4       13.33       13.03      0.28 o 
   4   1   4       43.89       43.54      0.55 o 
   5   1   4       29.63       27.34      0.44 o 
   6   1   4       58.44       63.97      0.79 o 
   7   1   4        7.07        8.43      0.40 o 
   8   1   4        4.69        6.36      0.49 o 
   9   1   4        3.19        2.86      0.24 o 
  10   1   4        4.69        5.00      0.43 o 
  11   1   4        2.45        3.17      0.24 o 
  12   1   4        0.97        0.79      0.21 o 
 -14   2   4        1.85        0.67      0.46 o 
 -13   2   4        1.63        0.04      0.62 o 
 -12   2   4        0.18       -0.25      0.37 o 
 -11   2   4       16.48       15.57      0.44 o 
 -10   2   4        8.13        6.55      0.21 o 
  -9   2   4       29.09       27.05      0.44 o 
  -8   2   4      143.76      143.51      3.67 o 
  -7   2   4        4.64        4.41      0.38 o 
  -6   2   4       97.77       98.38      1.78 o 
  -5   2   4       83.36       92.43      1.09 o 
  -4   2   4      202.47      222.24      2.89 o 
  -3   2   4      431.39      469.31      5.57 o 
  -2   2   4       28.65       33.59      0.61 o 
  -1   2   4      250.18      250.61      2.50 o 
   0   2   4        9.37        6.85      0.13 o 
   1   2   4       59.54       50.29      0.61 o 
   2   2   4      600.17      603.04      7.71 o 
   3   2   4       72.06       74.28      1.15 o 
   4   2   4        2.04        3.26      0.13 o 
   5   2   4        5.63        7.60      0.18 o 
   6   2   4       70.08       81.14      1.79 o 
   7   2   4       34.31       33.87      0.55 o 
   8   2   4       23.19       21.65      0.85 o 
   9   2   4       12.67       11.94      0.41 o 
  10   2   4       10.90       15.50      0.81 o 
  11   2   4        2.26        3.70      0.62 o 
  12   2   4        1.08        1.28      0.65 o 
 -14   3   4        1.02        0.32      0.73 o 
 -13   3   4       10.15        8.47      0.90 o 
 -12   3   4       10.60        9.09      0.32 o 
 -11   3   4       20.30       22.84      0.58 o 
 -10   3   4       20.62       18.79      0.48 o 
  -9   3   4       45.24       49.96      0.78 o 
  -8   3   4        0.55        0.62      0.14 o 
  -7   3   4       75.98       74.10      1.31 o 
  -6   3   4      450.86      511.29     11.37 o 
  -5   3   4       48.69       47.69      0.55 o 
  -4   3   4      198.59      206.12      2.34 o 
  -3   3   4      532.65      595.83      9.36 o 
  -2   3   4      321.67      311.46      4.01 o 
  -1   3   4     1366.60     1356.37     41.74 o 
   0   3   4      246.22      320.03      4.63 o 
   1   3   4      353.73      366.71      3.89 o 
   2   3   4       27.77       32.54      0.51 o 
   3   3   4       74.98       81.01      0.76 o 
   4   3   4      100.49      108.71      1.22 o 
   5   3   4       34.89       32.20      0.37 o 
   6   3   4        4.47        3.48      0.12 o 
   7   3   4        9.22        7.84      0.18 o 
   8   3   4        2.91        2.05      0.18 o 
   9   3   4        0.53        0.26      0.11 o 
  10   3   4        3.67        4.77      0.54 o 
  11   3   4        1.60        2.92      0.45 o 
  12   3   4        1.84        1.96      0.42 o 
 -14   4   4        0.21        1.22      0.55 o 
 -13   4   4        1.30        1.39      0.70 o 
 -12   4   4       11.35       13.00      0.41 o 
 -11   4   4        1.12        0.88      0.22 o 
 -10   4   4        2.34        1.53      0.27 o 
  -9   4   4       28.53       24.48      0.43 o 
  -8   4   4       64.55       73.32      1.17 o 
  -7   4   4      154.84      153.91      3.49 o 
  -6   4   4       80.05       83.61      0.99 o 
  -5   4   4        3.81        2.34      0.11 o 
  -4   4   4       35.69       32.52      0.42 o 
  -3   4   4       94.27      109.01      1.37 o 
  -2   4   4      782.52      810.28     27.74 o 
  -1   4   4      304.96      335.65      3.55 o 
   0   4   4      551.28      562.53     10.60 o 
   1   4   4      518.98      529.49      6.28 o 
   2   4   4      335.65      359.46      4.03 o 
   3   4   4      298.19      321.99     10.06 o 
   4   4   4      101.53       98.52      0.96 o 
   5   4   4       47.89       47.66      0.54 o 
   6   4   4       11.97        8.96      0.16 o 
   7   4   4       13.73       14.29      0.31 o 
   8   4   4        1.88        1.48      0.15 o 
   9   4   4        4.22        4.36      0.21 o 
  10   4   4        0.39        0.63      0.20 o 
  11   4   4        1.42        0.03      0.30 o 
  12   4   4        0.27        0.31      0.32 o 
 -14   5   4        0.12       -0.16      0.32 o 
 -13   5   4        0.53        0.97      0.26 o 
 -12   5   4        1.47        1.93      0.36 o 
 -11   5   4        9.91        9.72      0.98 o 
 -10   5   4       17.07       15.63      0.46 o 
  -9   5   4       25.62       23.57      1.08 o 
  -8   5   4       11.00        7.81      0.53 o 
  -7   5   4        5.57        4.52      0.18 o 
  -6   5   4       18.91       18.80      0.30 o 
  -5   5   4       64.76       55.97      0.69 o 
  -4   5   4        7.87        4.90      0.13 o 
  -3   5   4       93.03       80.25      1.01 o 
  -2   5   4      182.86      161.97      1.52 o 
  -1   5   4      168.71      171.89      1.69 o 
   0   5   4        9.25       10.80      0.16 o 
   1   5   4       28.12       33.61      0.40 o 
   2   5   4       57.87       61.09      0.66 o 
   3   5   4       20.63       23.51      0.52 o 
   4   5   4       53.31       49.07      1.05 o 
   5   5   4       26.16       22.45      0.30 o 
   6   5   4       12.25        9.09      0.26 o 
   7   5   4        9.59       10.05      0.44 o 
   8   5   4        6.07        5.05      0.22 o 
   9   5   4        2.75        3.55      0.65 o 
  10   5   4        0.54        0.70      0.33 o 
  11   5   4        0.67        0.72      0.32 o 
  12   5   4        0.89        1.76      0.48 o 
 -13   6   4        2.64        2.78      0.37 o 
 -12   6   4        1.30        0.77      0.27 o 
 -11   6   4        9.67        9.90      0.82 o 
 -10   6   4       11.21       10.32      0.98 o 
  -9   6   4       61.68       64.33      1.55 o 
  -8   6   4       13.29       12.45      1.14 o 
  -7   6   4       81.31       83.96      2.44 o 
  -6   6   4       45.21       40.33      0.53 o 
  -5   6   4      185.74      180.51      1.91 o 
  -4   6   4       24.39       21.71      0.28 o 
  -3   6   4      124.94      130.71      1.38 o 
  -2   6   4       88.75       87.22      0.80 o 
  -1   6   4       95.88      103.42      1.00 o 
   0   6   4      149.28      162.00      1.54 o 
   1   6   4       21.83       24.45      0.40 o 
   2   6   4      172.95      163.46      2.69 o 
   3   6   4      407.53      397.97      6.67 o 
   4   6   4      246.30      252.67      3.14 o 
   5   6   4        7.40        6.91      0.23 o 
   6   6   4        5.02        4.56      0.17 o 
   7   6   4       10.65        7.81      0.35 o 
   8   6   4        4.11        5.18      0.46 o 
   9   6   4        4.31        7.42      0.31 o 
  10   6   4        1.22        1.42      0.42 o 
  11   6   4        1.27        1.50      0.34 o 
 -13   7   4        0.08       -0.32      0.51 o 
 -12   7   4        0.24       -0.15      0.20 o 
 -11   7   4        0.73        0.13      0.33 o 
 -10   7   4       14.25       14.81      1.47 o 
  -9   7   4        9.46        8.80      0.39 o 
  -8   7   4        0.22        0.01      0.22 o 
  -7   7   4        1.03        1.11      0.27 o 
  -6   7   4       13.15       13.14      0.86 o 
  -5   7   4      274.88      281.48      3.56 o 
  -4   7   4      382.10      388.77      7.15 o 
  -3   7   4      680.32      755.21     16.78 o 
  -2   7   4      206.59      214.78      2.37 o 
  -1   7   4       26.42       22.96      0.28 o 
   0   7   4       74.47       81.79      0.91 o 
   1   7   4      221.41      234.11      3.56 o 
   2   7   4      286.71      270.60      3.57 o 
   3   7   4       33.39       32.80      0.57 o 
   4   7   4       78.98       85.46      1.17 o 
   5   7   4       34.94       33.90      0.95 o 
   6   7   4       18.82       14.79      0.33 o 
   7   7   4        0.90        0.68      0.19 o 
   8   7   4        0.33        0.09      0.22 o 
   9   7   4        0.54        0.33      0.31 o 
  10   7   4        0.43        0.83      0.45 o 
  11   7   4        0.44        0.73      0.62 o 
 -12   8   4        1.08        1.35      0.48 o 
 -11   8   4        1.32        2.56      0.29 o 
 -10   8   4       10.32       11.32      0.41 o 
  -9   8   4        2.42        3.42      0.81 o 
  -8   8   4        4.74        4.09      0.83 o 
  -7   8   4       23.83       26.11      0.68 o 
  -6   8   4        4.07        3.66      0.26 o 
  -5   8   4       25.44       20.75      0.40 o 
  -4   8   4       10.39       10.13      0.55 o 
  -3   8   4      314.09      318.12      4.23 o 
  -2   8   4      193.66      180.25      2.42 o 
  -1   8   4       53.83       51.34      0.93 o 
   0   8   4        0.65        1.43      0.16 o 
   1   8   4      155.62      146.64      1.89 o 
   2   8   4       74.01       84.69      1.12 o 
   3   8   4       79.07       71.63      1.08 o 
   4   8   4       99.16       99.64      1.28 o 
   5   8   4       13.26       11.93      0.51 o 
   6   8   4        6.53        5.52      0.19 o 
   7   8   4        1.06        0.87      0.38 o 
   8   8   4        0.67        0.05      0.19 o 
   9   8   4        2.96        3.97      0.67 o 
  10   8   4        0.61        0.92      0.50 o 
 -12   9   4        1.95        2.15      0.45 o 
 -11   9   4        3.30        2.81      0.29 o 
 -10   9   4       22.63       22.30      1.63 o 
  -9   9   4       38.92       40.37      1.00 o 
  -8   9   4       11.44       11.05      0.47 o 
  -7   9   4        0.69        0.57      0.16 o 
  -6   9   4        0.70        0.53      0.25 o 
  -5   9   4       34.10       38.95      0.75 o 
  -4   9   4       41.32       43.74      0.81 o 
  -3   9   4      141.11      141.35      1.82 o 
  -2   9   4       71.05       70.94      1.00 o 
  -1   9   4       12.68       11.76      0.30 o 
   0   9   4       37.44       38.18      0.63 o 
   1   9   4       79.75       77.63      1.03 o 
   2   9   4       93.28       96.94      1.15 o 
   3   9   4       18.33       19.02      0.36 o 
   4   9   4       12.87       12.42      0.49 o 
   5   9   4        1.10        1.37      0.43 o 
   6   9   4        6.10        6.26      0.25 o 
   7   9   4        3.69        4.34      0.27 o 
   8   9   4        7.67        6.94      0.34 o 
   9   9   4        0.43        0.23      0.29 o 
  10   9   4        0.30       -0.33      0.35 o 
 -11  10   4        5.78        5.74      0.94 o 
 -10  10   4        3.73        4.13      0.31 o 
  -9  10   4        3.63        3.77      0.34 o 
  -8  10   4        1.67        2.46      0.24 o 
  -7  10   4       12.26       14.55      0.92 o 
  -6  10   4        9.86       11.30      0.76 o 
  -5  10   4       14.49       13.83      0.35 o 
  -4  10   4       24.75       20.43      0.48 o 
  -3  10   4        0.81        0.52      0.24 o 
  -2  10   4        5.19        5.33      0.50 o 
  -1  10   4       16.33       17.24      0.71 o 
   0  10   4       35.47       34.09      0.96 o 
   1  10   4       44.99       49.77      0.93 o 
   2  10   4        4.83        4.71      0.18 o 
   3  10   4       22.16       23.10      0.44 o 
   4  10   4        2.62        3.28      0.16 o 
   5  10   4        1.92        1.84      0.27 o 
   6  10   4        0.38        0.57      0.30 o 
   7  10   4        5.27        4.84      0.28 o 
   8  10   4        1.10        2.06      0.45 o 
   9  10   4        0.66        1.43      0.55 o 
 -10  11   4        4.64        4.05      1.44 o 
  -9  11   4        4.05        4.35      0.39 o 
  -8  11   4        1.03        0.57      0.19 o 
  -7  11   4        5.44        6.60      0.53 o 
  -6  11   4        7.50        6.86      0.46 o 
  -5  11   4       10.07       10.38      0.53 o 
  -4  11   4       39.54       44.75      1.22 o 
  -3  11   4        2.46        2.62      0.22 o 
  -2  11   4        8.58        8.74      0.38 o 
  -1  11   4       11.84       13.27      0.32 o 
   0  11   4        3.20        2.77      0.17 o 
   1  11   4        3.07        3.40      0.23 o 
   2  11   4        4.93        5.97      0.19 o 
   3  11   4        3.45        2.21      0.45 o 
   4  11   4       13.48       15.02      0.49 o 
   5  11   4        5.02        7.33      0.49 o 
   6  11   4        3.49        2.61      0.29 o 
   7  11   4        5.59        4.57      0.70 o 
   8  11   4        0.26        0.17      0.28 o 
  -9  12   4        2.47        2.84      0.41 o 
  -8  12   4        6.42        6.69      0.37 o 
  -7  12   4        5.54        6.91      0.59 o 
  -6  12   4       15.67       15.92      0.38 o 
  -5  12   4        9.19       10.91      0.32 o 
  -4  12   4        2.89        2.23      0.20 o 
  -3  12   4       12.24       12.58      0.58 o 
  -2  12   4       26.01       29.71      0.80 o 
  -1  12   4        8.99        9.26      0.34 o 
   0  12   4        6.91        6.15      0.42 o 
   1  12   4       10.94       10.45      0.39 o 
   2  12   4        3.11        2.27      0.21 o 
   3  12   4       10.86       10.39      0.48 o 
   4  12   4       19.17       17.02      0.47 o 
   5  12   4        0.10       -0.18      0.21 o 
   6  12   4        0.03        0.15      0.31 o 
   7  12   4        0.04       -0.34      0.36 o 
  -8  13   4        1.07        1.64      0.49 o 
  -7  13   4        5.16        5.08      0.35 o 
  -6  13   4        2.22        2.36      0.22 o 
  -5  13   4        0.92        0.33      0.23 o 
  -4  13   4        4.33        4.49      0.26 o 
  -3  13   4        9.15        8.93      0.49 o 
  -2  13   4        1.62        1.95      0.45 o 
  -1  13   4       15.20       15.64      0.37 o 
   0  13   4       10.57       11.51      0.57 o 
   1  13   4        2.83        3.88      0.26 o 
   2  13   4       19.72       19.21      1.50 o 
   3  13   4        3.44        3.45      0.37 o 
   4  13   4        8.13        8.36      0.37 o 
   5  13   4        2.10        2.82      0.63 o 
   6  13   4        0.57        0.45      0.32 o 
  -6  14   4        3.78        3.14      0.31 o 
  -5  14   4        1.60        1.57      0.20 o 
  -4  14   4        3.77        3.47      0.24 o 
  -3  14   4        9.93       10.27      0.91 o 
  -2  14   4       10.17        9.43      0.42 o 
  -1  14   4        0.48        0.48      0.46 o 
   0  14   4        2.11        2.33      0.34 o 
   1  14   4        5.65        5.05      0.34 o 
   2  14   4       15.14       13.81      0.63 o 
   3  14   4       16.09       15.84      0.79 o 
   4  14   4       17.24       18.60      1.24 o 
   5  14   4        3.40        4.05      0.63 o 
  -4  15   4        0.59       -0.30      0.36 o 
  -3  15   4        0.36        0.08      0.31 o 
  -2  15   4        0.83        0.83      0.30 o 
  -1  15   4        1.04        1.04      0.28 o 
   0  15   4        3.29        2.92      0.44 o 
   1  15   4        2.14        2.98      0.39 o 
   2  15   4        3.73        3.70      0.41 o 
 -14   0   5        0.09       -0.60      0.47 o 
 -13   0   5        0.60        0.21      0.64 o 
 -12   0   5       18.98       22.67      1.21 o 
 -11   0   5        0.02       -0.34      0.23 o 
 -10   0   5      138.28      132.63      4.97 o 
  -8   0   5      112.13      101.20      3.80 o 
  -7   0   5       17.86       11.56      0.59 o 
  -6   0   5       18.84       20.10      0.40 o 
  -5   0   5        2.23        3.23      0.16 o 
  -2   0   5       16.12       19.02      0.31 o 
  -1   0   5        5.29        5.02      0.14 o 
   0   0   5      364.44      366.61      4.77 o 
   1   0   5      355.01      344.04      7.23 o 
   2   0   5      129.77      123.47      1.43 o 
   3   0   5       38.33       29.98      0.41 o 
   4   0   5        8.15        8.47      0.26 o 
   5   0   5        1.39        0.25      0.11 o 
   6   0   5        0.01        0.67      0.18 o 
   7   0   5        5.28        3.84      0.21 o 
   8   0   5        0.02        0.16      0.25 o 
   9   0   5        7.80       10.87      0.53 o 
  10   0   5        0.09        0.76      0.48 o 
  11   0   5        1.54        2.36      0.32 o 
  12   0   5        0.01        0.05      0.40 o 
 -14   1   5        0.00        0.97      0.64 o 
 -13   1   5        0.80        0.43      0.62 o 
 -12   1   5        0.04       -0.04      0.21 o 
 -11   1   5        4.28        3.14      0.24 o 
 -10   1   5       13.89        8.62      1.49 o 
  -9   1   5      127.24      114.33      2.94 o 
  -8   1   5        9.67        8.26      0.34 o 
  -7   1   5       54.76       50.64      0.99 o 
  -6   1   5      167.82      191.90      2.90 o 
  -5   1   5      394.07      403.74      5.69 o 
  -4   1   5      137.49      153.23      1.88 o 
  -3   1   5      517.39      566.34      7.89 o 
  -2   1   5       46.45       44.68      0.83 o 
  -1   1   5       64.06       68.94      0.73 o 
   0   1   5      553.49      549.32      8.59 o 
   1   1   5      378.51      373.89      3.71 o 
   2   1   5      259.36      283.03      2.55 o 
   3   1   5      147.48      173.96      1.88 o 
   4   1   5        4.97        6.81      0.10 o 
   5   1   5        0.41        0.40      0.04 o 
   6   1   5      105.59      114.32      1.44 o 
   7   1   5       21.00       22.15      0.41 o 
   8   1   5       10.67       12.50      0.30 o 
   9   1   5        0.13       -0.20      0.32 o 
  10   1   5        2.74        4.21      0.42 o 
  11   1   5        2.69        3.79      0.33 o 
  12   1   5        2.18        3.45      0.54 o 
 -14   2   5       10.23       10.01      0.91 o 
 -13   2   5        4.60        4.51      0.35 o 
 -12   2   5        9.32       11.81      0.71 o 
 -11   2   5        5.58        5.34      0.30 o 
 -10   2   5        2.53        1.25      0.17 o 
  -9   2   5       43.15       45.12      1.28 o 
  -8   2   5       84.44       88.74      1.59 o 
  -7   2   5      211.15      223.58      3.86 o 
  -6   2   5       45.09       54.58      0.69 o 
  -5   2   5        5.82        5.70      0.29 o 
  -4   2   5      648.09      692.64     21.56 o 
  -2   2   5      618.10      636.30      9.87 o 
  -1   2   5       83.92      111.45      1.16 o 
   0   2   5      357.56      441.50      4.38 o 
   1   2   5      422.55      392.45      3.96 o 
   2   2   5       63.05       65.02      0.98 o 
   3   2   5      137.92      132.79      2.10 o 
   4   2   5        4.03        5.18      0.13 o 
   5   2   5       51.30       48.97      0.77 o 
   6   2   5       29.73       32.74      0.64 o 
   7   2   5        4.53        4.57      0.16 o 
   8   2   5        7.84        8.62      0.58 o 
   9   2   5       12.41       11.69      0.36 o 
  10   2   5        4.70        3.62      0.33 o 
  11   2   5        4.98        6.92      0.53 o 
  12   2   5        0.79        2.02      0.65 o 
 -14   3   5        0.12        0.22      0.33 o 
 -13   3   5        4.02        5.14      0.42 o 
 -12   3   5        4.79        5.85      1.24 o 
 -11   3   5        1.57        1.27      0.23 o 
 -10   3   5        3.85        3.01      0.46 o 
  -9   3   5       25.60       23.25      0.77 o 
  -8   3   5       25.33       19.27      0.97 o 
  -7   3   5      266.07      269.47      3.65 o 
  -6   3   5      174.03      186.03      2.04 o 
  -5   3   5       28.78       33.28      0.51 o 
  -4   3   5       12.02       11.32      0.22 o 
   0   3   5      453.99      539.29      5.96 o 
   1   3   5      421.06      439.38      6.26 o 
   2   3   5       25.86       33.16      0.40 o 
   3   3   5       25.11       27.13      0.33 o 
   4   3   5       18.99       17.70      0.22 o 
   5   3   5       26.02       28.23      0.56 o 
   6   3   5        4.87        6.19      0.22 o 
   7   3   5        3.30        2.78      0.17 o 
   8   3   5       10.88        9.71      0.27 o 
   9   3   5        3.66        3.86      0.35 o 
  10   3   5        0.40        0.79      0.20 o 
  11   3   5        0.11        0.61      0.58 o 
  12   3   5        0.13       -0.09      0.46 o 
 -14   4   5        0.64        0.87      0.43 o 
 -13   4   5        2.66        2.05      0.31 o 
 -12   4   5        4.63        3.97      0.32 o 
 -11   4   5        8.22        6.72      0.46 o 
 -10   4   5       13.27       12.80      1.29 o 
  -9   4   5       28.53       22.16      1.46 o 
  -8   4   5       11.31       11.89      0.60 o 
  -7   4   5        7.08       10.58      0.53 o 
  -6   4   5      182.97      188.31      3.45 o 
  -5   4   5       26.68       28.42      0.42 o 
  -4   4   5      140.36      147.94      1.73 o 
  -3   4   5      149.46      169.82      1.77 o 
  -2   4   5       52.23       66.72      0.80 o 
  -1   4   5      162.83      207.11      2.00 o 
   0   4   5      126.26      132.47      1.24 o 
   1   4   5       90.26       93.23      1.06 o 
   2   4   5      261.79      266.64      3.25 o 
   3   4   5      202.07      207.99      2.06 o 
   4   4   5      125.99      136.59      1.73 o 
   5   4   5       29.26       32.04      0.36 o 
   6   4   5       11.54        9.91      0.20 o 
   7   4   5       12.83       12.92      0.28 o 
   8   4   5        0.54        0.41      0.14 o 
   9   4   5        6.61        7.55      0.50 o 
  10   4   5        6.19        7.11      0.45 o 
  11   4   5        0.51        0.60      0.30 o 
  12   4   5        0.21       -1.01      0.74 o 
 -14   5   5        4.25        3.09      0.31 o 
 -13   5   5        0.57        0.17      0.25 o 
 -12   5   5        2.38        2.50      0.34 o 
 -11   5   5       12.53       12.67      0.95 o 
 -10   5   5       25.04       27.38      0.95 o 
  -9   5   5       20.39       20.90      0.72 o 
  -8   5   5       71.92       68.73      2.50 o 
  -7   5   5      161.39      170.94      4.26 o 
  -6   5   5      347.05      383.94     12.30 o 
  -5   5   5       33.17       39.03      0.70 o 
  -4   5   5       14.77       14.48      0.20 o 
  -3   5   5       64.34       64.50      0.83 o 
  -2   5   5      196.86      241.99      2.24 o 
  -1   5   5       17.58       13.49      0.22 o 
   0   5   5      375.33      383.63      4.62 o 
   1   5   5      103.14      121.34      1.31 o 
   2   5   5      182.02      205.93      2.16 o 
   3   5   5      676.48      732.18     22.83 o 
   5   5   5       96.01      102.50      1.28 o 
   6   5   5        2.54        2.79      0.31 o 
   7   5   5        2.41        2.41      0.48 o 
   8   5   5        2.46        2.31      0.30 o 
   9   5   5        1.64        1.75      0.56 o 
  10   5   5        1.20        0.74      0.35 o 
  11   5   5        0.16       -0.46      0.31 o 
 -13   6   5        1.83        0.30      0.69 o 
 -12   6   5        1.57        2.35      0.37 o 
 -11   6   5       14.78       18.76      0.65 o 
 -10   6   5       12.31       11.36      0.85 o 
  -9   6   5        1.79        1.94      0.82 o 
  -8   6   5        4.03        4.33      0.20 o 
  -7   6   5       53.40       48.33      0.76 o 
  -6   6   5      165.20      161.43      3.11 o 
  -5   6   5       38.08       39.79      0.52 o 
  -4   6   5      113.67      106.67      1.30 o 
  -3   6   5      452.92      479.38     10.63 o 
  -2   6   5      373.14      388.72      4.70 o 
  -1   6   5       55.81       61.71      0.66 o 
   0   6   5       24.63       22.96      0.29 o 
   1   6   5      123.86      124.58      1.34 o 
   2   6   5       40.82       38.67      1.12 o 
   3   6   5      118.89      111.35      1.45 o 
   4   6   5       38.24       39.75      0.94 o 
   5   6   5       12.57       13.91      0.48 o 
   6   6   5        0.42        0.57      0.17 o 
   7   6   5        0.07        0.14      0.26 o 
   8   6   5        5.25        3.86      0.65 o 
   9   6   5        3.52        2.46      0.32 o 
  10   6   5        0.63        1.08      0.29 o 
  11   6   5        1.40        1.23      0.33 o 
 -13   7   5        0.59        0.53      0.37 o 
 -12   7   5        0.25        0.44      0.21 o 
 -11   7   5        1.22        0.91      0.54 o 
 -10   7   5       13.83       13.49      0.55 o 
  -9   7   5       14.19       14.04      1.18 o 
  -8   7   5       19.97       21.13      0.62 o 
  -7   7   5       61.29       60.38      1.62 o 
  -6   7   5        7.39        6.66      0.47 o 
  -5   7   5      141.69      141.23      3.33 o 
  -4   7   5      180.69      163.92      2.67 o 
  -3   7   5      181.51      175.94      4.08 o 
  -2   7   5      257.15      251.19      2.93 o 
  -1   7   5       87.98       89.61      0.98 o 
   0   7   5      199.40      214.56      3.51 o 
   1   7   5      131.59      124.64      1.89 o 
   2   7   5      168.30      169.56      2.58 o 
   3   7   5       33.47       35.82      0.67 o 
   4   7   5       40.35       38.16      0.65 o 
   5   7   5        1.46        1.78      0.18 o 
   6   7   5        3.27        2.30      0.29 o 
   7   7   5        7.36        6.39      0.52 o 
   8   7   5        3.56        3.54      0.60 o 
   9   7   5        0.37        0.69      0.42 o 
  10   7   5        1.49        2.15      0.42 o 
 -12   8   5        0.50        0.66      0.28 o 
 -11   8   5        2.66        2.73      0.32 o 
 -10   8   5        8.08        6.89      0.50 o 
  -9   8   5        1.56        2.31      0.58 o 
  -8   8   5       12.26       12.33      0.37 o 
  -7   8   5       16.81       16.93      0.44 o 
  -6   8   5       19.19       20.45      0.46 o 
  -5   8   5       93.01       96.05      2.36 o 
  -4   8   5      467.61      464.96     10.62 o 
  -3   8   5       42.48       39.38      0.73 o 
  -2   8   5       24.48       25.81      0.45 o 
  -1   8   5       59.24       65.55      0.83 o 
   0   8   5      118.74      116.18      1.64 o 
   1   8   5       55.95       53.84      0.76 o 
   2   8   5       36.24       33.66      1.07 o 
   3   8   5       46.35       42.71      0.77 o 
   4   8   5        0.08        0.11      0.19 o 
   5   8   5        1.19        0.71      0.22 o 
   6   8   5       22.56       23.85      0.73 o 
   7   8   5       37.45       42.39      1.31 o 
   8   8   5        7.92       11.47      0.78 o 
   9   8   5        1.06        1.21      0.32 o 
  10   8   5        0.07        0.44      1.29 o 
 -12   9   5        0.19        0.22      0.39 o 
 -11   9   5        0.53        0.35      0.38 o 
 -10   9   5        6.29        7.27      1.12 o 
  -9   9   5       17.24       18.08      1.08 o 
  -8   9   5       17.12       17.97      0.62 o 
  -7   9   5        2.02        2.12      0.19 o 
  -6   9   5        2.06        2.35      0.21 o 
  -5   9   5        5.59        3.38      0.28 o 
  -4   9   5       50.80       51.20      0.83 o 
  -3   9   5       27.36       25.39      0.52 o 
  -2   9   5       32.44       27.43      0.69 o 
  -1   9   5        4.03        3.57      0.17 o 
   0   9   5       64.67       66.41      0.82 o 
   1   9   5       40.16       34.32      0.57 o 
   2   9   5        2.51        1.80      0.27 o 
   3   9   5       23.41       24.58      0.94 o 
   4   9   5        8.91        9.17      0.25 o 
   5   9   5       33.21       35.19      1.05 o 
   6   9   5        5.52        6.24      0.33 o 
   7   9   5        1.44        1.18      0.25 o 
   8   9   5        0.96        1.28      0.31 o 
   9   9   5        0.28        0.41      0.37 o 
 -11  10   5        8.81       11.37      1.80 o 
 -10  10   5        9.04        9.15      0.46 o 
  -9  10   5       12.08       12.56      1.15 o 
  -8  10   5        7.97        8.21      0.32 o 
  -7  10   5       15.22       16.85      0.54 o 
  -6  10   5        6.27        6.51      0.25 o 
  -5  10   5        1.27        1.85      0.34 o 
  -4  10   5       21.17       18.19      0.44 o 
  -3  10   5        7.58        7.17      0.43 o 
  -2  10   5       19.35       19.92      1.09 o 
  -1  10   5        2.57        2.21      0.15 o 
   0  10   5       16.91       17.92      0.38 o 
   1  10   5        9.83        9.15      0.27 o 
   2  10   5       26.71       27.76      0.60 o 
   3  10   5       14.45       13.50      0.35 o 
   4  10   5        5.96        6.41      0.25 o 
   5  10   5        2.52        2.38      0.23 o 
   6  10   5       14.32       16.25      0.58 o 
   7  10   5        6.67        6.29      0.32 o 
   8  10   5        0.16        0.35      0.29 o 
   9  10   5        1.60        1.00      0.34 o 
 -10  11   5        3.29        3.23      0.43 o 
  -9  11   5        2.20        2.58      0.52 o 
  -8  11   5       11.54       11.83      0.58 o 
  -7  11   5        8.44        9.11      0.80 o 
  -6  11   5       12.59       12.97      0.40 o 
  -5  11   5        1.92        2.00      0.38 o 
  -4  11   5       25.70       27.99      0.61 o 
  -3  11   5        2.60        2.38      0.34 o 
  -2  11   5        1.74        2.29      0.36 o 
  -1  11   5       10.72       12.93      0.39 o 
   0  11   5        6.76        7.59      0.34 o 
   1  11   5        4.77        4.39      0.52 o 
   2  11   5        9.96        9.68      0.32 o 
   3  11   5        3.77        3.30      0.24 o 
   4  11   5       34.68       36.47      0.73 o 
   5  11   5       49.75       51.65      1.08 o 
   6  11   5        4.20        3.93      0.66 o 
   7  11   5        0.20        0.18      0.31 o 
   8  11   5        0.23        0.77      0.52 o 
  -9  12   5        1.19        0.45      0.29 o 
  -8  12   5        1.64        1.62      0.24 o 
  -7  12   5        8.42        8.89      0.33 o 
  -6  12   5        7.14        7.60      0.36 o 
  -5  12   5       10.53       10.79      0.42 o 
  -4  12   5       36.82       36.91      1.27 o 
  -3  12   5       24.69       25.98      0.61 o 
  -2  12   5        5.37        4.96      0.26 o 
  -1  12   5        1.21        1.52      0.29 o 
   0  12   5        0.71        0.87      0.23 o 
   1  12   5        1.03        0.46      0.28 o 
   2  12   5        3.31        4.01      0.61 o 
   3  12   5        5.59        5.07      0.29 o 
   4  12   5        3.14        3.42      0.24 o 
   5  12   5        0.79        0.56      0.31 o 
   6  12   5        0.92        1.02      0.35 o 
   7  12   5        0.40        0.06      0.81 o 
  -8  13   5        0.54        0.97      0.51 o 
  -7  13   5        1.89        1.83      0.25 o 
  -6  13   5        4.81        4.56      0.24 o 
  -5  13   5       11.85       12.33      0.38 o 
  -4  13   5        6.35        5.51      0.41 o 
  -3  13   5        9.10        9.42      0.33 o 
  -2  13   5       17.82       19.18      0.42 o 
  -1  13   5        4.15        3.69      0.34 o 
   0  13   5        2.24        1.64      0.34 o 
   1  13   5        5.56        4.26      0.32 o 
   2  13   5        4.46        3.73      0.58 o 
   3  13   5       13.81       12.81      1.24 o 
   4  13   5        1.71        2.16      0.28 o 
   5  13   5        0.50        0.62      0.31 o 
   6  13   5        0.35        0.59      0.67 o 
  -6  14   5        0.15        0.57      0.40 o 
  -5  14   5        2.41        2.12      0.43 o 
  -4  14   5       11.55       10.61      0.39 o 
  -3  14   5        3.49        3.82      0.34 o 
  -2  14   5        1.59        1.84      0.48 o 
  -1  14   5        3.03        2.41      0.37 o 
   0  14   5        2.93        3.49      0.42 o 
   1  14   5        1.26        1.53      0.68 o 
   2  14   5        3.03        4.38      0.43 o 
   3  14   5        0.18        0.28      0.52 o 
   4  14   5        0.82        2.16      0.56 o 
  -4  15   5        0.10        0.47      0.79 o 
  -3  15   5        2.60        3.27      0.38 o 
  -2  15   5        0.78        0.59      0.44 o 
  -1  15   5        0.66        0.12      0.27 o 
   0  15   5        2.25        2.43      0.30 o 
   1  15   5        7.41        7.01      0.42 o 
 -13   0   6        3.97        5.07      0.61 o 
 -12   0   6        6.83        6.86      0.39 o 
 -11   0   6        0.60       -0.56      0.37 o 
 -10   0   6        5.01        3.65      0.64 o 
  -9   0   6        6.26        4.91      0.36 o 
  -8   0   6        1.16        1.61      0.12 o 
  -7   0   6       39.29       45.70      1.16 o 
  -6   0   6        1.52        0.88      0.09 o 
  -5   0   6      299.81      293.84      4.16 o 
  -4   0   6       21.57       24.37      0.62 o 
  -3   0   6        5.95        8.44      0.29 o 
  -1   0   6        9.22        8.77      0.22 o 
   0   0   6       70.45       46.89      0.77 o 
   1   0   6       13.36        7.95      0.19 o 
   2   0   6      271.35      229.82      4.74 o 
   3   0   6      114.76      127.62      2.56 o 
   4   0   6        0.32        0.15      0.14 o 
   5   0   6        1.48        1.17      0.10 o 
   6   0   6       26.88       27.24      0.89 o 
   7   0   6       38.46       44.68      1.92 o 
   8   0   6        6.89        9.76      0.40 o 
   9   0   6        1.80        1.69      0.38 o 
  10   0   6        0.01        0.71      1.02 o 
  11   0   6        0.12       -0.33      0.28 o 
  12   0   6        1.61        2.96      0.84 o 
 -14   1   6        5.39        5.65      0.75 o 
 -13   1   6        4.98        4.34      0.48 o 
 -12   1   6        0.71        1.82      0.74 o 
 -11   1   6        1.71        2.64      0.57 o 
 -10   1   6       10.02        7.75      0.58 o 
  -9   1   6      139.01      128.63      4.75 o 
  -8   1   6      356.15      361.12     12.03 o 
  -7   1   6      256.14      280.25      5.19 o 
  -6   1   6       37.09       34.17      0.46 o 
  -5   1   6      132.77      136.71      1.49 o 
  -4   1   6      322.49      339.96      4.05 o 
  -3   1   6      733.41      783.27     14.04 o 
  -2   1   6      235.17      214.46      2.16 o 
  -1   1   6      417.36      436.54      4.59 o 
   0   1   6       45.54       43.71      0.46 o 
   1   1   6      541.73      622.13     11.18 o 
   2   1   6      247.29      306.40      5.16 o 
   3   1   6        3.31        3.14      0.09 o 
   4   1   6       37.11       38.41      0.50 o 
   5   1   6       26.42       22.34      0.43 o 
   6   1   6       11.97       18.89      0.34 o 
   7   1   6        7.57        3.86      0.15 o 
   8   1   6        4.57        3.23      0.43 o 
   9   1   6        2.54        1.94      0.23 o 
  10   1   6        2.13        0.45      0.33 o 
  11   1   6        3.10        2.08      0.35 o 
  12   1   6        0.22        0.29      0.61 o 
 -14   2   6        1.16        1.40      0.58 o 
 -13   2   6       10.40       12.14      0.69 o 
 -12   2   6        4.49        4.46      0.49 o 
 -11   2   6        1.71        1.87      0.25 o 
 -10   2   6        4.93        3.48      0.24 o 
  -9   2   6       23.98       22.79      0.50 o 
  -8   2   6       31.54       33.48      0.66 o 
  -7   2   6       85.59       87.15      1.36 o 
  -6   2   6      129.89      124.75      1.81 o 
  -5   2   6       63.47       73.91      0.79 o 
  -1   2   6      593.12      544.54      6.95 o 
   0   2   6       42.84       33.57      0.35 o 
   1   2   6       17.54       12.47      0.16 o 
   2   2   6      301.29      342.63      3.81 o 
   3   2   6       54.18       59.19      0.89 o 
   4   2   6       17.78       20.06      0.25 o 
   5   2   6        7.20        4.63      0.23 o 
   6   2   6        0.02        0.30      0.09 o 
   7   2   6        3.89        2.99      0.14 o 
   8   2   6        3.82        3.36      0.33 o 
   9   2   6        1.79        1.61      0.81 o 
  10   2   6        0.92        0.77      0.27 o 
  11   2   6        1.69        1.30      0.41 o 
 -14   3   6        4.18        4.30      0.81 o 
 -13   3   6        4.38        4.95      1.49 o 
 -12   3   6        4.98        5.15      0.33 o 
 -11   3   6        3.61        3.01      0.36 o 
 -10   3   6        0.13        0.34      0.48 o 
  -9   3   6       53.66       43.64      1.31 o 
  -7   3   6      149.18      150.17      5.29 o 
  -6   3   6      261.35      256.40      5.28 o 
  -5   3   6       53.75       52.41      0.78 o 
  -4   3   6      193.01      196.42      1.92 o 
  -3   3   6       18.82       27.15      1.18 o 
  -2   3   6      514.13      511.91     11.38 o 
  -1   3   6      141.92      182.45      1.97 o 
   0   3   6       29.74       40.16      0.52 o 
   1   3   6      428.83      441.29      5.66 o 
   2   3   6      152.69      169.14      1.61 o 
   3   3   6       45.66       44.45      0.52 o 
   4   3   6      100.58      103.46      1.02 o 
   5   3   6      108.53      105.07      1.56 o 
   6   3   6       19.12       21.53      0.41 o 
   7   3   6       19.98       22.50      0.35 o 
   8   3   6        6.81        6.57      0.30 o 
   9   3   6       16.21       16.23      0.56 o 
  10   3   6        9.59       10.82      1.28 o 
  11   3   6        2.80        4.00      1.78 o 
 -14   4   6        0.91        1.43      0.28 o 
 -13   4   6        2.83        2.92      0.38 o 
 -12   4   6        9.01       11.63      1.78 o 
 -11   4   6        7.60        9.79      0.96 o 
 -10   4   6        2.55        2.69      0.38 o 
  -9   4   6       14.15       14.18      0.35 o 
  -8   4   6      177.21      181.94      3.70 o 
  -6   4   6      269.80      268.43      4.41 o 
  -5   4   6      178.45      177.45      1.97 o 
  -4   4   6      163.64      164.60      1.72 o 
  -3   4   6       33.34       39.65      0.80 o 
  -2   4   6      602.02      647.51     14.34 o 
   0   4   6        4.26        2.30      0.16 o 
   1   4   6       20.17       15.32      0.26 o 
   2   4   6      120.50      121.20      1.24 o 
   3   4   6       83.92       87.03      0.94 o 
   4   4   6      251.40      259.68      3.78 o 
   5   4   6      219.98      226.11      3.84 o 
   6   4   6       64.56       67.34      0.84 o 
   7   4   6        5.72        4.11      0.23 o 
   8   4   6        0.52        0.37      0.21 o 
   9   4   6        0.81        1.63      0.52 o 
  10   4   6        1.51        3.62      0.75 o 
  11   4   6        0.35        0.38      0.61 o 
 -14   5   6        1.41        1.35      0.49 o 
 -13   5   6        4.53        5.35      0.55 o 
 -12   5   6        3.04        2.69      0.29 o 
 -11   5   6        2.76        2.65      0.28 o 
 -10   5   6        0.65        0.56      0.25 o 
  -9   5   6       15.11       13.91      0.47 o 
  -8   5   6        2.71        2.04      0.19 o 
  -7   5   6       79.70       69.49      2.30 o 
  -6   5   6       19.09       17.80      2.14 o 
  -5   5   6        3.44        2.32      0.25 o 
  -4   5   6      107.73      102.90      1.17 o 
  -3   5   6       31.46       42.50      0.49 o 
  -2   5   6       10.04       11.08      0.21 o 
  -1   5   6       25.02       26.73      0.31 o 
   0   5   6        3.85        5.25      0.38 o 
   1   5   6        3.37        3.69      0.27 o 
   2   5   6       42.94       40.87      0.50 o 
   3   5   6       89.59       98.05      1.55 o 
   4   5   6       54.38       42.13      1.32 o 
   5   5   6       38.27       33.46      0.49 o 
   6   5   6        5.22        5.12      0.26 o 
   7   5   6        0.87        0.44      0.19 o 
   8   5   6        5.03        5.67      0.88 o 
   9   5   6        5.74        5.08      0.44 o 
  10   5   6        0.67        0.50      0.48 o 
  11   5   6        0.32        0.08      1.18 o 
 -13   6   6        0.64        1.09      0.31 o 
 -12   6   6        0.65        0.27      0.25 o 
 -11   6   6        0.28        0.11      0.28 o 
 -10   6   6       17.30       17.20      0.58 o 
  -9   6   6        8.31       10.37      0.44 o 
  -8   6   6       43.66       40.36      0.97 o 
  -7   6   6       19.17       17.03      0.62 o 
  -6   6   6       57.12       56.69      1.42 o 
  -5   6   6      141.52      130.25      2.88 o 
  -4   6   6       34.11       31.01      0.44 o 
  -3   6   6        8.30        8.39      0.22 o 
  -2   6   6      330.64      322.10      4.85 o 
  -1   6   6      239.90      232.77      2.34 o 
   0   6   6      109.17      106.30      1.02 o 
   1   6   6        5.21        5.87      0.39 o 
   2   6   6      152.59      159.14      3.83 o 
   3   6   6      360.14      362.93      7.64 o 
   4   6   6      150.37      159.11      2.07 o 
   5   6   6       11.59       14.44      0.37 o 
   6   6   6        3.25        3.25      0.33 o 
   7   6   6       11.15       11.00      0.59 o 
   8   6   6       10.25       12.31      1.21 o 
   9   6   6        0.09        0.50      0.28 o 
  10   6   6        1.23        0.08      0.37 o 
 -13   7   6        1.07        0.54      0.41 o 
 -12   7   6        0.29        0.20      0.24 o 
 -11   7   6        6.90        8.50      0.42 o 
 -10   7   6       35.19       37.81      1.04 o 
  -9   7   6        0.79       -0.24      0.26 o 
  -8   7   6       48.58       49.52      1.82 o 
  -7   7   6       79.33       84.68      3.58 o 
  -6   7   6        3.14        3.02      0.25 o 
  -5   7   6       53.97       48.07      0.75 o 
  -4   7   6       33.39       34.38      0.53 o 
  -3   7   6       37.66       35.00      0.73 o 
  -2   7   6        5.67        4.56      0.14 o 
  -1   7   6      189.35      201.38      2.33 o 
   0   7   6      148.50      142.69      1.79 o 
   1   7   6      131.38      124.40      2.64 o 
   2   7   6       61.49       61.15      1.02 o 
   3   7   6        3.67        1.37      0.20 o 
   4   7   6       23.07       24.66      0.44 o 
   5   7   6       11.29       12.21      0.29 o 
   6   7   6        0.22        0.79      0.25 o 
   7   7   6        5.05        5.65      0.34 o 
   8   7   6        3.44        5.08      0.29 o 
   9   7   6        1.63        0.99      0.29 o 
  10   7   6        1.83        1.56      0.39 o 
 -12   8   6        0.98        1.93      0.38 o 
 -11   8   6        2.07        2.30      0.55 o 
 -10   8   6        0.10       -0.35      0.88 o 
  -9   8   6       14.16       14.66      0.75 o 
  -8   8   6       20.78       21.62      0.58 o 
  -7   8   6       40.92       44.28      1.16 o 
  -6   8   6       19.99       19.05      2.47 o 
  -5   8   6        8.50        7.13      0.31 o 
  -3   8   6      483.36      472.87     15.36 o 
  -2   8   6       42.23       44.55      0.76 o 
  -1   8   6       51.53       43.95      0.59 o 
   0   8   6       33.18       30.81      0.45 o 
   1   8   6       18.65       20.40      0.46 o 
   2   8   6       31.89       31.31      0.63 o 
   3   8   6       58.89       63.54      1.02 o 
   4   8   6       27.62       24.38      0.50 o 
   5   8   6       22.89       27.76      0.74 o 
   6   8   6        3.89        4.40      0.69 o 
   7   8   6        2.56        2.91      0.31 o 
   8   8   6        3.60        3.45      0.59 o 
   9   8   6        0.63        1.30      0.34 o 
  10   8   6        0.15        0.43      0.44 o 
 -12   9   6        1.55        1.74      0.36 o 
 -11   9   6        4.54        4.10      0.61 o 
 -10   9   6       10.18       11.99      1.38 o 
  -9   9   6        6.48        7.25      0.59 o 
  -8   9   6        7.75        8.73      0.35 o 
  -7   9   6        1.72        2.34      0.24 o 
  -6   9   6       19.51       19.85      0.46 o 
  -5   9   6       10.15       10.60      0.38 o 
  -4   9   6       25.86       22.24      0.45 o 
  -3   9   6       38.32       36.32      1.38 o 
  -2   9   6       34.79       36.29      1.05 o 
  -1   9   6       18.67       15.42      0.28 o 
   0   9   6       23.25       26.33      0.41 o 
   1   9   6      144.62      151.65      2.42 o 
   2   9   6       11.63        9.72      0.66 o 
   3   9   6       30.09       33.79      0.63 o 
   4   9   6       31.82       33.29      0.64 o 
   5   9   6       10.75        9.90      0.35 o 
   6   9   6        4.18        5.01      0.34 o 
   7   9   6        8.73       10.07      0.36 o 
   8   9   6        1.06        1.15      0.31 o 
   9   9   6        0.90        1.37      0.41 o 
 -11  10   6        2.39        2.25      0.28 o 
 -10  10   6        3.60        4.39      0.34 o 
  -9  10   6        0.90        0.17      0.49 o 
  -8  10   6        2.90        3.32      0.27 o 
  -7  10   6        0.12       -0.27      0.18 o 
  -6  10   6        3.88        4.29      0.25 o 
  -5  10   6       15.16       15.93      0.38 o 
  -4  10   6       34.47       40.25      1.72 o 
  -3  10   6      112.32      112.91      1.92 o 
  -2  10   6       18.77       20.17      0.47 o 
  -1  10   6       22.98       25.55      0.46 o 
   0  10   6       61.16       67.41      1.00 o 
   1  10   6       18.70       18.53      0.45 o 
   2  10   6       18.02       18.56      0.48 o 
   3  10   6       37.04       44.48      0.89 o 
   4  10   6       25.38       28.44      0.85 o 
   5  10   6        8.56        9.30      0.34 o 
   6  10   6        5.60        5.26      0.45 o 
   7  10   6        0.32        0.50      0.38 o 
   8  10   6        1.40        0.66      0.88 o 
 -10  11   6        3.73        2.79      0.31 o 
  -9  11   6        8.51        7.04      0.58 o 
  -8  11   6       11.12       12.76      0.49 o 
  -7  11   6       11.16       11.55      0.67 o 
  -6  11   6       26.01       29.78      1.17 o 
  -5  11   6        2.08        2.84      0.37 o 
  -4  11   6        2.96        2.74      0.27 o 
  -3  11   6        3.83        3.61      0.26 o 
  -2  11   6       11.45       11.46      0.59 o 
  -1  11   6        1.61        1.80      0.23 o 
   0  11   6        2.88        2.27      0.32 o 
   1  11   6        5.63        5.74      0.31 o 
   2  11   6       18.06       19.11      0.50 o 
   3  11   6       35.58       41.44      0.92 o 
   4  11   6       11.93       13.33      0.67 o 
   5  11   6        4.37        4.60      0.93 o 
   6  11   6        0.14       -0.34      0.32 o 
   7  11   6        0.02        0.08      0.38 o 
  -9  12   6        0.79        0.73      0.36 o 
  -8  12   6        1.97        1.45      0.24 o 
  -7  12   6        1.06        0.80      0.42 o 
  -6  12   6        4.48        3.92      0.43 o 
  -5  12   6        5.96        5.47      0.27 o 
  -4  12   6        6.11        5.47      0.41 o 
  -3  12   6       28.01       29.27      0.67 o 
  -2  12   6        8.05        8.42      0.33 o 
  -1  12   6        2.25        2.37      0.35 o 
   0  12   6        1.53        1.16      0.23 o 
   1  12   6        6.12        5.97      0.36 o 
   2  12   6        7.66        7.37      0.73 o 
   3  12   6        7.19        8.59      0.49 o 
   4  12   6        0.08        0.03      0.22 o 
   5  12   6        1.42        1.28      0.49 o 
   6  12   6        1.09        1.16      0.41 o 
  -8  13   6        0.07        0.36      0.25 o 
  -7  13   6        2.01        1.29      0.37 o 
  -6  13   6        0.08       -0.20      0.20 o 
  -5  13   6        1.71        1.47      0.23 o 
  -4  13   6        8.82        8.33      0.41 o 
  -3  13   6        0.46        0.74      0.22 o 
  -2  13   6       20.11       21.98      0.67 o 
  -1  13   6        7.05        7.38      0.54 o 
   0  13   6        0.60        0.17      0.41 o 
   1  13   6        3.08        2.70      0.26 o 
   2  13   6        0.59        0.02      0.34 o 
   3  13   6        6.90        7.71      0.45 o 
   4  13   6        4.83        4.56      0.62 o 
   5  13   6        0.36        1.35      0.38 o 
  -6  14   6        3.74        3.09      0.50 o 
  -5  14   6        5.76        5.45      0.44 o 
  -4  14   6        4.51        4.75      0.33 o 
  -3  14   6        7.50        8.17      0.40 o 
  -2  14   6        1.12        0.85      0.27 o 
  -1  14   6        4.50        4.05      0.38 o 
   0  14   6        5.13        3.99      0.69 o 
   1  14   6        1.02        0.91      0.36 o 
   2  14   6        8.41        6.58      0.84 o 
   3  14   6        5.17        4.22      0.58 o 
  -3  15   6        0.65       -0.02      0.15 o 
  -2  15   6        3.32        2.37      0.30 o 
  -1  15   6        0.61        0.71      0.50 o 
   0  15   6        2.68        2.94      0.42 o 
 -14   0   7        0.32        1.91      0.75 o 
 -13   0   7        8.16        8.94      0.95 o 
 -12   0   7        2.08        0.81      0.66 o 
 -11   0   7        0.02       -0.14      0.52 o 
 -10   0   7        0.61        0.58      0.55 o 
  -9   0   7        0.09        0.20      0.30 o 
  -8   0   7      108.07      106.07      2.71 o 
  -7   0   7       19.25       19.52      0.63 o 
  -6   0   7       19.11       13.08      0.32 o 
  -5   0   7       79.14       79.43      1.34 o 
  -4   0   7       18.52       16.95      0.31 o 
  -2   0   7      875.42      887.09     27.47 o 
  -1   0   7      347.37      367.96      5.18 o 
   0   0   7       12.95        9.43      0.40 o 
   1   0   7       15.69       21.80      0.87 o 
   2   0   7        2.34        1.18      0.18 o 
   3   0   7       10.33       12.88      0.22 o 
   4   0   7        4.41        3.34      0.12 o 
   5   0   7        3.30        4.37      0.29 o 
   6   0   7       20.03       19.97      0.36 o 
   7   0   7       14.84       19.65      2.69 o 
   8   0   7       11.56       14.36      0.65 o 
   9   0   7        0.40       -0.58      0.39 o 
  10   0   7        0.04       -0.10      0.27 o 
  11   0   7        0.11       -0.71      0.63 o 
 -14   1   7       11.41       14.04      1.25 o 
 -13   1   7        9.76       10.61      0.60 o 
 -12   1   7        7.05        7.92      0.35 o 
 -11   1   7        4.09        3.19      0.70 o 
 -10   1   7       10.00        8.12      0.45 o 
  -9   1   7        2.27        2.16      0.21 o 
  -8   1   7      115.59      104.61      1.65 o 
  -7   1   7      146.60      144.24      2.21 o 
  -6   1   7      229.04      225.29      2.64 o 
  -5   1   7      113.05       93.61      1.20 o 
  -4   1   7       20.83       25.50      0.36 o 
  -3   1   7      293.04      278.42      2.79 o 
  -2   1   7      101.05      113.93      1.08 o 
  -1   1   7      315.55      327.48      3.13 o 
   0   1   7       41.08       44.96      0.48 o 
   1   1   7      153.32      167.22      1.72 o 
   2   1   7       39.25       39.92      0.47 o 
   3   1   7       20.22       24.45      0.29 o 
   4   1   7       28.63       27.86      0.32 o 
   5   1   7      110.26      104.61      1.06 o 
   6   1   7       54.74       43.04      0.60 o 
   7   1   7        8.20        6.38      0.24 o 
   8   1   7        2.94        3.03      0.35 o 
   9   1   7        2.89        4.27      0.52 o 
  10   1   7        1.06        1.62      0.33 o 
  11   1   7        1.21        0.88      0.34 o 
 -14   2   7        8.48       10.00      0.92 o 
 -13   2   7        0.37        0.11      0.40 o 
 -12   2   7        0.18        0.53      0.28 o 
 -11   2   7        3.26        3.79      0.84 o 
 -10   2   7        7.13        6.08      0.99 o 
  -9   2   7       18.16       14.84      0.39 o 
  -8   2   7       49.26       47.14      0.94 o 
  -7   2   7       39.92       40.28      2.05 o 
  -6   2   7       48.18       47.23      0.95 o 
  -5   2   7        3.22        2.15      0.09 o 
  -4   2   7        0.56        0.21      0.10 o 
  -2   2   7      180.30      180.17      2.39 o 
  -1   2   7      177.27      193.69      2.01 o 
   0   2   7       68.72       74.14      0.75 o 
   1   2   7       19.68       24.51      0.42 o 
   2   2   7       62.43       71.59      0.69 o 
   3   2   7        7.83        7.16      0.13 o 
   4   2   7       35.18       32.87      0.54 o 
   5   2   7       61.49       56.96      0.67 o 
   6   2   7       49.13       50.70      0.70 o 
   7   2   7       11.20       12.23      0.46 o 
   8   2   7       10.68       10.70      0.35 o 
   9   2   7        2.96        1.68      0.24 o 
  10   2   7        1.78        0.57      0.27 o 
  11   2   7        0.55        0.00      0.36 o 
 -14   3   7        6.26        6.11      0.55 o 
 -13   3   7        7.98        7.11      0.71 o 
 -12   3   7        1.77        2.39      0.27 o 
 -11   3   7        4.24        4.15      0.52 o 
 -10   3   7       12.19       11.54      0.57 o 
  -9   3   7       11.01        9.49      0.57 o 
  -8   3   7      127.82      107.36      2.59 o 
  -7   3   7      237.65      226.32      3.78 o 
  -6   3   7       99.71      104.66      1.89 o 
  -5   3   7        7.16        6.48      0.14 o 
  -4   3   7       65.06       70.96      0.78 o 
  -3   3   7       77.45       78.88      0.90 o 
  -2   3   7      451.52      509.95      9.20 o 
  -1   3   7      481.71      531.67      8.32 o 
   0   3   7      123.60      145.00      1.44 o 
   1   3   7        4.07        5.35      0.20 o 
   2   3   7       16.72       17.16      0.23 o 
   3   3   7       25.70       25.55      0.49 o 
   4   3   7        1.28        2.60      0.21 o 
   5   3   7       42.27       44.77      0.58 o 
   6   3   7       10.13       12.68      0.38 o 
   7   3   7        4.70        4.17      0.23 o 
   8   3   7        2.47        1.78      0.21 o 
   9   3   7        6.24        6.17      0.41 o 
  10   3   7        4.98        3.01      0.46 o 
  11   3   7        0.39        0.66      0.39 o 
 -14   4   7        1.37        1.85      0.36 o 
 -13   4   7        0.54        0.16      0.37 o 
 -12   4   7        0.94        1.00      0.89 o 
 -11   4   7        0.47        0.33      0.28 o 
 -10   4   7        2.33        2.35      0.84 o 
  -9   4   7       25.98       23.70      1.01 o 
  -8   4   7       16.89       14.18      0.68 o 
  -7   4   7       52.12       48.32      2.46 o 
  -6   4   7       23.22       24.86      0.81 o 
  -5   4   7       76.68       85.97      1.33 o 
  -4   4   7       88.29       80.99      0.95 o 
  -3   4   7       65.51       73.16      0.92 o 
  -2   4   7       13.06       16.09      0.44 o 
  -1   4   7      213.99      237.68      2.91 o 
   0   4   7      157.24      168.71      1.70 o 
   1   4   7       91.09       91.71      1.08 o 
   2   4   7        2.89        3.37      0.12 o 
   3   4   7       38.08       39.02      0.63 o 
   4   4   7       13.45       10.87      0.48 o 
   5   4   7       68.83       64.06      1.51 o 
   6   4   7       34.62       31.88      1.15 o 
   7   4   7        4.50        5.11      0.24 o 
   8   4   7        2.98        2.49      0.29 o 
   9   4   7        5.62        5.23      0.51 o 
  10   4   7        2.96        1.87      0.34 o 
  11   4   7        1.23        1.36      0.43 o 
 -14   5   7        0.58        0.23      0.45 o 
 -13   5   7        0.27        0.33      0.83 o 
 -12   5   7        2.49        1.67      0.44 o 
 -11   5   7        2.54        3.56      1.08 o 
 -10   5   7        3.02        2.38      0.78 o 
  -9   5   7       27.97       24.89      0.71 o 
  -8   5   7        1.13        1.41      0.21 o 
  -7   5   7       76.66       65.11      2.07 o 
  -5   5   7      208.87      209.91      3.51 o 
  -4   5   7       17.23       16.75      0.25 o 
  -3   5   7      132.00      130.90      1.41 o 
  -2   5   7        4.15        4.32      0.10 o 
  -1   5   7      121.13      123.73      1.27 o 
   0   5   7       37.97       38.28      0.56 o 
   1   5   7       14.03        8.54      0.23 o 
   2   5   7        9.49        9.74      0.25 o 
   3   5   7      173.01      168.45      2.68 o 
   4   5   7      255.96      265.42      5.42 o 
   5   5   7       68.18       70.18      0.99 o 
   6   5   7        1.40        0.68      0.43 o 
   7   5   7        0.43        0.53      0.25 o 
   8   5   7        2.61        1.97      0.26 o 
   9   5   7        2.61        3.99      0.69 o 
  10   5   7        0.39        1.34      0.34 o 
 -13   6   7        2.68        2.42      0.32 o 
 -12   6   7        5.99        5.53      0.40 o 
 -11   6   7        1.63        1.67      0.31 o 
 -10   6   7        2.02        2.23      0.46 o 
  -9   6   7        3.87        3.43      0.33 o 
  -8   6   7        9.74        9.65      1.37 o 
  -7   6   7      133.78      131.30      3.80 o 
  -6   6   7       41.95       37.33      0.74 o 
  -5   6   7      142.41      140.17      3.72 o 
  -4   6   7      163.88      146.38      1.74 o 
  -3   6   7       27.61       25.48      0.43 o 
  -2   6   7       56.03       49.80      0.58 o 
  -1   6   7      619.15      635.63     19.79 o 
   0   6   7      293.74      290.58      5.43 o 
   1   6   7      129.95      126.33      1.79 o 
   2   6   7       42.66       40.74      0.67 o 
   3   6   7        8.63        7.42      0.25 o 
   4   6   7        6.50        2.76      0.23 o 
   5   6   7       18.23       18.06      0.37 o 
   6   6   7       20.37       20.90      0.66 o 
   7   6   7        3.10        2.98      0.29 o 
   8   6   7        0.53        0.21      0.44 o 
   9   6   7        0.31        0.96      0.30 o 
  10   6   7        2.36        2.84      1.10 o 
 -13   7   7        2.43        2.91      0.76 o 
 -12   7   7        0.93        1.50      0.29 o 
 -11   7   7        2.31        2.45      0.38 o 
 -10   7   7        3.49        3.68      0.46 o 
  -9   7   7        3.67        3.71      0.36 o 
  -8   7   7        8.57        8.62      0.35 o 
  -7   7   7       10.87        8.85      0.68 o 
  -6   7   7       56.16       55.63      2.49 o 
  -5   7   7       57.32       59.70      1.01 o 
  -4   7   7       36.90       32.01      0.46 o 
  -3   7   7       45.79       44.46      0.61 o 
  -2   7   7       47.40       47.10      0.63 o 
  -1   7   7       37.03       35.19      0.45 o 
   0   7   7      135.69      141.56      2.24 o 
   1   7   7       10.68        9.18      0.59 o 
   2   7   7       43.99       39.36      0.73 o 
   3   7   7       50.14       51.57      0.83 o 
   4   7   7       27.75       29.16      0.51 o 
   5   7   7        1.21        1.83      0.21 o 
   6   7   7        3.06        3.00      0.28 o 
   7   7   7        3.01        2.14      0.24 o 
   8   7   7        4.00        2.20      0.39 o 
   9   7   7        0.87        0.24      0.35 o 
  10   7   7        0.08        0.22      0.44 o 
 -12   8   7        4.81        4.66      0.85 o 
 -11   8   7        0.10        0.78      0.25 o 
 -10   8   7        3.36        3.39      0.68 o 
  -9   8   7       29.57       30.98      0.92 o 
  -8   8   7       27.36       29.93      1.45 o 
  -7   8   7       16.39       17.03      0.48 o 
  -6   8   7       53.08       58.87      2.20 o 
  -5   8   7       32.25       32.92      0.88 o 
  -4   8   7      103.44       93.88      2.77 o 
  -3   8   7       20.61       18.72      0.40 o 
  -2   8   7       13.11       14.36      0.23 o 
  -1   8   7       21.02       21.37      0.41 o 
   0   8   7       81.08       80.65      1.19 o 
   1   8   7       78.22       85.88      1.44 o 
   2   8   7       27.04       27.74      0.64 o 
   3   8   7        7.00        7.89      0.45 o 
   4   8   7       16.41       15.41      0.36 o 
   5   8   7       15.93       14.83      0.58 o 
   6   8   7        6.38        7.58      0.32 o 
   7   8   7        9.25        9.46      0.41 o 
   8   8   7        4.07        2.98      0.31 o 
   9   8   7        0.20       -0.59      0.44 o 
 -12   9   7        0.47        0.86      0.38 o 
 -11   9   7       12.26       12.95      0.89 o 
 -10   9   7        1.96        1.64      0.44 o 
  -9   9   7        4.55        3.92      0.35 o 
  -8   9   7       15.92       17.83      0.93 o 
  -7   9   7       13.27       14.44      0.67 o 
  -6   9   7        0.91        1.16      0.55 o 
  -5   9   7        8.17        7.33      0.26 o 
  -4   9   7        0.19       -0.16      0.19 o 
  -3   9   7       31.83       31.74      1.18 o 
  -2   9   7        9.87        8.35      0.19 o 
  -1   9   7       24.83       23.38      0.62 o 
   0   9   7       21.79       22.36      0.53 o 
   1   9   7        8.54        9.04      0.35 o 
   2   9   7       25.53       26.10      0.59 o 
   3   9   7        3.59        3.12      0.55 o 
   4   9   7        3.43        3.53      0.53 o 
   5   9   7        1.92        0.89      0.19 o 
   6   9   7        2.89        2.76      0.44 o 
   7   9   7        8.37        9.79      0.43 o 
   8   9   7        0.43        1.10      0.40 o 
 -11  10   7        0.13        0.98      0.31 o 
 -10  10   7        1.18        0.54      0.55 o 
  -9  10   7       12.46       13.63      0.43 o 
  -8  10   7       17.89       18.23      0.73 o 
  -7  10   7        8.88        8.72      0.33 o 
  -6  10   7        3.90        3.75      0.27 o 
  -5  10   7        7.13        6.72      0.34 o 
  -4  10   7        0.91        0.35      0.23 o 
  -3  10   7       43.41       46.43      1.40 o 
  -2  10   7        1.12        1.74      0.17 o 
  -1  10   7       39.74       37.34      0.62 o 
   0  10   7       18.14       17.79      0.53 o 
   1  10   7        1.02        2.28      0.41 o 
   2  10   7       14.26       12.40      0.51 o 
   3  10   7        2.87        3.51      0.52 o 
   4  10   7        8.05        8.66      0.33 o 
   5  10   7       18.31       19.16      0.53 o 
   6  10   7       10.78       13.47      0.98 o 
   7  10   7        4.85        4.94      0.32 o 
   8  10   7        0.15       -0.24      0.44 o 
 -10  11   7        2.40        2.66      0.35 o 
  -9  11   7        0.87        1.08      0.36 o 
  -8  11   7        1.50        1.45      0.32 o 
  -7  11   7       12.25       14.04      0.45 o 
  -6  11   7        2.06        1.98      0.20 o 
  -5  11   7        1.73        1.24      0.52 o 
  -4  11   7       17.40       17.83      2.25 o 
  -3  11   7       15.60       16.64      0.49 o 
  -2  11   7       16.12       16.24      0.71 o 
  -1  11   7        1.41        2.40      0.35 o 
   0  11   7        1.97        2.13      0.39 o 
   1  11   7        4.14        4.08      0.25 o 
   2  11   7        4.16        4.58      0.28 o 
   3  11   7       29.42       31.73      1.66 o 
   4  11   7       27.99       37.00      1.05 o 
   5  11   7        0.68        0.26      0.66 o 
   6  11   7        0.10       -0.01      0.27 o 
   7  11   7        1.43        0.83      0.34 o 
  -9  12   7        2.84        2.32      0.28 o 
  -8  12   7        2.88        2.50      0.42 o 
  -7  12   7        4.65        4.47      0.33 o 
  -6  12   7        3.78        4.07      0.28 o 
  -5  12   7        2.08        1.53      0.22 o 
  -4  12   7       13.36       11.81      0.49 o 
  -3  12   7        0.04       -0.31      0.21 o 
  -2  12   7       12.37       14.45      0.52 o 
  -1  12   7       29.42       31.31      0.81 o 
   0  12   7       10.08       11.71      0.39 o 
   1  12   7       10.61       11.90      0.68 o 
   2  12   7        3.63        3.40      0.29 o 
   3  12   7        0.10        0.33      0.24 o 
   4  12   7        1.19        1.53      0.33 o 
   5  12   7        0.99        0.61      0.60 o 
   6  12   7        0.27        0.52      0.28 o 
  -8  13   7        0.31        1.04      0.71 o 
  -7  13   7        0.76        0.94      0.42 o 
  -6  13   7        0.83        0.16      0.28 o 
  -5  13   7        0.17        0.38      0.48 o 
  -4  13   7        8.17        7.30      0.43 o 
  -3  13   7       11.91       11.67      0.74 o 
  -2  13   7        0.62        1.30      0.68 o 
  -1  13   7        3.07        3.74      0.69 o 
   0  13   7        5.97        6.67      1.07 o 
   1  13   7        4.13        3.62      0.29 o 
   2  13   7        5.61        5.06      0.52 o 
   3  13   7        2.83        2.02      0.26 o 
   4  13   7        2.33        2.90      0.41 o 
  -6  14   7        2.50        2.48      0.39 o 
  -5  14   7        8.58        6.70      0.70 o 
  -4  14   7        0.49        0.34      0.27 o 
  -3  14   7        6.54        6.71      0.37 o 
  -2  14   7        4.37        4.07      0.56 o 
  -1  14   7        0.33        0.28      0.25 o 
   0  14   7        1.06        1.24      0.39 o 
   1  14   7        0.53        2.13      1.22 o 
   2  14   7        0.56        0.00      0.42 o 
 -14   0   8        1.49        0.05      0.53 o 
 -13   0   8        3.01        1.46      0.60 o 
 -12   0   8       33.68       35.97      1.91 o 
 -11   0   8        0.32        0.08      0.55 o 
 -10   0   8        5.46        5.29      0.51 o 
  -9   0   8       49.52       47.68      1.39 o 
  -8   0   8       51.60       47.75      1.32 o 
  -5   0   8       26.82       33.36      0.63 o 
  -4   0   8        7.98        6.01      0.18 o 
  -3   0   8       57.56       45.22      1.12 o 
  -2   0   8      187.41      186.37      4.26 o 
  -1   0   8      341.27      375.20      6.16 o 
   0   0   8        0.87        0.35      0.13 o 
   1   0   8       67.78       72.03      0.94 o 
   2   0   8      194.25      210.25      3.13 o 
   3   0   8       65.48       71.45      1.16 o 
   4   0   8       10.59        7.85      0.22 o 
   5   0   8        1.42        0.64      0.11 o 
   6   0   8       56.14       47.93      1.07 o 
   7   0   8       45.15       41.96      1.37 o 
   8   0   8        1.84        1.77      0.38 o 
   9   0   8        0.67        1.65      0.40 o 
  10   0   8        1.58        3.96      1.06 o 
  11   0   8        0.79        3.12      1.01 o 
 -14   1   8        1.44        3.51      0.75 o 
 -13   1   8        2.84        3.79      0.33 o 
 -12   1   8        1.21        1.04      0.33 o 
 -11   1   8        0.34        0.63      0.33 o 
 -10   1   8        0.96        0.92      0.32 o 
  -9   1   8        6.77        4.18      0.19 o 
  -8   1   8      118.84      123.47      1.93 o 
  -7   1   8       79.12       81.40      1.47 o 
  -6   1   8       81.37       75.92      0.98 o 
  -5   1   8      180.95      195.18      2.15 o 
  -4   1   8      103.36      113.23      1.27 o 
  -3   1   8      285.51      310.34      3.76 o 
  -2   1   8      317.89      336.71      3.37 o 
  -1   1   8       80.36       80.06      0.90 o 
   0   1   8      163.08      170.24      1.76 o 
   1   1   8      142.85      153.49      1.59 o 
   2   1   8        9.76        8.04      0.28 o 
   3   1   8       40.76       46.64      0.75 o 
   4   1   8       60.02       63.78      0.79 o 
   5   1   8       13.29       11.99      0.24 o 
   6   1   8       13.39       14.14      0.54 o 
   7   1   8       10.92       12.62      0.39 o 
   8   1   8       11.22       10.84      0.55 o 
   9   1   8        2.51        0.67      0.24 o 
  10   1   8        0.30        0.65      0.96 o 
  11   1   8        0.07       -0.83      0.66 o 
 -14   2   8       23.60       24.77      1.10 o 
 -13   2   8       18.25       18.93      0.72 o 
 -12   2   8        2.28        2.33      0.57 o 
 -11   2   8        1.99        1.13      0.49 o 
 -10   2   8       38.09       37.94      1.75 o 
  -9   2   8        9.85       10.87      0.38 o 
  -8   2   8      128.69      120.80      5.10 o 
  -7   2   8        1.96        2.11      0.46 o 
  -6   2   8      130.29      124.65      2.05 o 
  -5   2   8       59.50       58.13      0.86 o 
  -4   2   8       33.15       33.44      0.47 o 
  -3   2   8      148.78      161.89      1.79 o 
  -2   2   8      307.70      342.40      3.30 o 
  -1   2   8      274.12      275.82      2.64 o 
   0   2   8       91.49      100.12      0.97 o 
   1   2   8       68.99       67.01      0.71 o 
   2   2   8       13.29       10.48      0.22 o 
   3   2   8        4.47        2.68      0.20 o 
   4   2   8        9.85       10.98      0.40 o 
   5   2   8       14.24       13.67      0.44 o 
   6   2   8       35.23       30.81      0.98 o 
   7   2   8        7.73        6.72      0.36 o 
   8   2   8        4.72        4.38      0.28 o 
   9   2   8        0.33        1.02      0.98 o 
  10   2   8        1.43        3.10      0.40 o 
 -14   3   8        2.91        3.69      1.02 o 
 -13   3   8        5.59        6.30      0.65 o 
 -12   3   8        7.85        9.42      0.53 o 
 -11   3   8        3.91        4.13      0.89 o 
 -10   3   8       17.65       16.48      0.80 o 
  -9   3   8       30.76       30.46      0.73 o 
  -8   3   8       25.36       19.56      0.54 o 
  -7   3   8       61.25       62.45      1.46 o 
  -6   3   8       62.52       73.24      1.69 o 
  -5   3   8      121.65      122.29      1.49 o 
  -4   3   8       15.93       14.80      0.41 o 
  -3   3   8      165.99      178.46      2.51 o 
  -2   3   8      233.24      241.45      3.20 o 
  -1   3   8       60.41       60.69      0.70 o 
   0   3   8      152.88      146.47      1.47 o 
   1   3   8        1.36        0.56      0.09 o 
   2   3   8        8.00        6.02      0.11 o 
   3   3   8       39.80       40.56      0.57 o 
   4   3   8        2.34        1.54      0.08 o 
   5   3   8        3.01        1.61      0.20 o 
   6   3   8        6.23        5.85      0.35 o 
   7   3   8       11.72       12.66      0.48 o 
   8   3   8        6.11        6.49      0.57 o 
   9   3   8        4.05        2.98      0.56 o 
  10   3   8        1.53        1.47      0.85 o 
 -14   4   8        1.70        2.82      0.90 o 
 -13   4   8        3.09        2.73      0.37 o 
 -12   4   8        0.94        1.99      0.97 o 
 -11   4   8        7.09        8.62      0.52 o 
 -10   4   8       13.31       12.70      0.58 o 
  -9   4   8       28.68       25.31      2.06 o 
  -8   4   8       55.20       55.50      1.00 o 
  -7   4   8      300.51      306.05      5.88 o 
  -6   4   8       64.57       58.45      0.97 o 
  -5   4   8       97.38       94.30      1.59 o 
  -4   4   8        6.35        5.59      0.16 o 
  -3   4   8       26.00       28.14      0.49 o 
  -2   4   8      160.20      156.68      1.74 o 
  -1   4   8       49.63       50.49      0.59 o 
   0   4   8       22.26       21.91      0.45 o 
   1   4   8       72.93       71.84      0.92 o 
   2   4   8        1.18        0.83      0.22 o 
   3   4   8        9.91       10.70      0.33 o 
   4   4   8       49.72       42.36      0.76 o 
   5   4   8       44.34       44.59      0.69 o 
   6   4   8       11.27       11.39      0.36 o 
   7   4   8        3.86        4.00      0.36 o 
   8   4   8        3.36        4.76      0.67 o 
   9   4   8        1.05        0.39      0.33 o 
  10   4   8        0.14        0.39      0.29 o 
 -14   5   8        0.11       -0.53      0.39 o 
 -13   5   8        0.51        0.76      0.76 o 
 -12   5   8        3.28        3.91      0.31 o 
 -11   5   8        3.77        3.77      0.33 o 
 -10   5   8       13.01       15.04      1.84 o 
  -9   5   8       10.55        8.62      0.83 o 
  -8   5   8        6.62        7.40      0.58 o 
  -7   5   8       33.18       32.54      1.01 o 
  -6   5   8      182.44      178.51      4.31 o 
  -5   5   8       16.95       14.74      0.30 o 
  -4   5   8       28.02       29.68      0.50 o 
  -3   5   8       88.07       76.23      1.01 o 
  -2   5   8       40.09       39.14      0.77 o 
  -1   5   8       61.64       60.54      0.75 o 
   0   5   8      147.39      149.91      2.05 o 
   1   5   8       47.33       43.86      3.33 o 
   2   5   8        1.58        1.95      0.22 o 
   3   5   8       12.15       13.15      0.41 o 
   4   5   8       94.44      100.57      1.96 o 
   5   5   8       10.79        9.32      0.26 o 
   6   5   8        9.94        9.84      0.66 o 
   7   5   8        2.08        2.37      0.29 o 
   8   5   8        2.96        2.65      0.55 o 
   9   5   8        0.34        0.17      0.42 o 
  10   5   8        0.35        1.43      0.42 o 
 -13   6   8        7.98        6.89      1.38 o 
 -12   6   8       14.96       14.29      0.61 o 
 -11   6   8        3.55        3.48      0.31 o 
 -10   6   8       12.56       14.43      0.51 o 
  -9   6   8        9.39       10.13      1.97 o 
  -8   6   8       55.29       53.94      1.50 o 
  -7   6   8       16.14       15.80      0.82 o 
  -6   6   8       50.73       48.44      1.11 o 
  -5   6   8      119.31      119.94      3.81 o 
  -4   6   8       84.09       82.29      1.20 o 
  -3   6   8       25.47       23.28      0.38 o 
  -2   6   8        3.54        3.78      0.17 o 
  -1   6   8      120.74      112.29      1.44 o 
   0   6   8      133.34      135.92      2.79 o 
   1   6   8        0.28        0.14      0.34 o 
   2   6   8        9.36        7.67      0.28 o 
   3   6   8       23.44       22.99      0.46 o 
   4   6   8        8.17        8.88      0.25 o 
   5   6   8        0.22        0.57      0.14 o 
   6   6   8        0.54        0.68      0.79 o 
   7   6   8        3.32        2.54      0.27 o 
   8   6   8        3.10        1.78      0.33 o 
   9   6   8        0.35        0.37      0.28 o 
 -13   7   8        0.63        1.05      0.31 o 
 -12   7   8        3.42        3.41      0.44 o 
 -11   7   8        5.53        3.55      0.35 o 
 -10   7   8        9.28        9.32      0.46 o 
  -9   7   8       11.88       11.39      1.82 o 
  -8   7   8        9.43        9.08      0.86 o 
  -7   7   8       70.81       72.88      1.45 o 
  -6   7   8       31.54       33.27      0.72 o 
  -5   7   8        1.10        0.94      0.26 o 
  -4   7   8       96.99      105.59      1.92 o 
  -3   7   8      223.70      219.53      2.99 o 
  -2   7   8      124.11      120.55      1.49 o 
  -1   7   8       46.76       46.56      0.62 o 
   0   7   8       61.66       57.70      1.12 o 
   1   7   8       56.74       65.62      1.17 o 
   2   7   8       10.07       10.87      0.31 o 
   3   7   8        7.00        5.70      0.21 o 
   4   7   8        6.79        6.84      0.25 o 
   5   7   8        7.34        5.91      0.23 o 
   6   7   8       14.92       15.70      0.90 o 
   7   7   8        0.25        0.04      0.29 o 
   8   7   8        2.48        2.97      0.76 o 
   9   7   8        1.30        1.80      0.39 o 
 -12   8   8        3.59        3.01      0.48 o 
 -11   8   8        3.27        3.84      0.62 o 
 -10   8   8        7.76        7.71      0.42 o 
  -9   8   8        2.24        2.01      0.24 o 
  -8   8   8       36.30       37.86      1.03 o 
  -7   8   8        7.65        7.18      0.32 o 
  -6   8   8        4.83        4.46      0.62 o 
  -5   8   8        4.38        5.18      0.63 o 
  -4   8   8       49.09       52.71      1.34 o 
  -3   8   8        9.00        8.31      0.19 o 
  -2   8   8       10.30       10.74      0.36 o 
  -1   8   8       25.40       25.53      0.64 o 
   0   8   8       16.84       14.21      0.37 o 
   1   8   8        9.93        9.54      0.34 o 
   2   8   8        9.44       10.18      0.35 o 
   3   8   8        0.03       -0.22      0.19 o 
   4   8   8        6.51        7.37      0.35 o 
   5   8   8        0.29       -0.13      0.48 o 
   6   8   8        1.41        1.65      0.22 o 
   7   8   8        0.17        0.16      0.85 o 
   8   8   8        0.49        1.44      0.38 o 
 -12   9   8        1.64        0.79      0.56 o 
 -11   9   8        2.44        3.08      0.91 o 
 -10   9   8        4.28        3.85      0.36 o 
  -9   9   8        2.08        1.52      0.45 o 
  -8   9   8        4.50        4.73      0.41 o 
  -7   9   8        6.57        6.27      0.35 o 
  -6   9   8        3.91        3.20      0.23 o 
  -5   9   8       38.98       45.10      1.87 o 
  -4   9   8        6.47        5.83      0.25 o 
  -3   9   8       45.17       40.91      0.72 o 
  -2   9   8        6.81        5.76      0.27 o 
  -1   9   8       16.54       13.63      0.98 o 
   0   9   8       34.27       34.89      0.74 o 
   1   9   8       18.01       17.66      0.81 o 
   2   9   8       24.07       25.40      0.61 o 
   3   9   8       18.36       21.14      0.48 o 
   4   9   8        1.75        2.89      0.20 o 
   5   9   8        9.18        8.17      0.31 o 
   6   9   8       14.68       12.73      0.44 o 
   7   9   8        4.12        3.49      0.46 o 
   8   9   8        0.76        0.19      0.43 o 
 -11  10   8        2.43        1.75      0.29 o 
 -10  10   8        8.86        8.11      0.42 o 
  -9  10   8        5.60        5.21      0.41 o 
  -8  10   8        4.38        4.56      0.46 o 
  -7  10   8        3.43        2.91      0.51 o 
  -6  10   8        3.54        4.12      0.41 o 
  -5  10   8        0.99        0.47      0.30 o 
  -4  10   8       21.28       22.88      1.56 o 
  -3  10   8        8.09        7.33      0.29 o 
  -2  10   8        6.94        9.45      0.31 o 
  -1  10   8        1.25        0.92      0.14 o 
   0  10   8       12.04       13.25      0.43 o 
   1  10   8        6.90        7.06      0.30 o 
   2  10   8       12.02       14.10      0.45 o 
   3  10   8        4.73        5.39      0.27 o 
   4  10   8        7.65        9.22      0.47 o 
   5  10   8        2.42        1.70      0.24 o 
   6  10   8        4.80        4.52      0.75 o 
   7  10   8        6.76        6.41      0.48 o 
 -10  11   8        0.27       -0.40      0.31 o 
  -9  11   8        5.37        4.11      0.30 o 
  -8  11   8        2.50        2.32      0.22 o 
  -7  11   8        8.23        8.43      0.53 o 
  -6  11   8        1.24        1.59      0.27 o 
  -5  11   8        2.53        2.31      0.28 o 
  -4  11   8        9.36        8.06      0.66 o 
  -3  11   8        3.88        3.51      0.90 o 
  -2  11   8        6.27        6.09      0.54 o 
  -1  11   8        7.01        5.79      0.28 o 
   0  11   8        1.04        1.61      0.24 o 
   1  11   8        6.29        7.60      0.32 o 
   2  11   8        1.26        1.40      0.23 o 
   3  11   8        6.66        7.79      0.33 o 
   4  11   8        4.26        3.52      0.41 o 
   5  11   8        2.24        2.14      0.29 o 
   6  11   8        0.37       -0.10      0.57 o 
  -9  12   8        1.87        1.93      0.25 o 
  -8  12   8        0.84        0.84      0.28 o 
  -7  12   8        1.20        1.23      0.27 o 
  -6  12   8        3.18        3.35      0.39 o 
  -5  12   8        4.03        3.14      0.29 o 
  -4  12   8       11.38       10.57      1.10 o 
  -3  12   8        3.41        4.22      1.11 o 
  -2  12   8        1.60        2.44      0.37 o 
  -1  12   8       10.58       11.63      0.74 o 
   0  12   8       10.35       12.99      0.65 o 
   1  12   8        0.44        0.21      0.50 o 
   2  12   8        2.99        1.92      0.24 o 
   3  12   8        2.02        1.10      0.28 o 
   4  12   8        0.98        1.84      0.30 o 
   5  12   8        0.96        0.49      0.28 o 
  -7  13   8        1.30        0.94      0.34 o 
  -6  13   8        0.55        0.70      0.23 o 
  -5  13   8        2.38        2.77      0.79 o 
  -4  13   8        3.18        2.54      0.60 o 
  -3  13   8        1.24        1.75      0.34 o 
  -2  13   8        1.02        1.10      0.32 o 
  -1  13   8        7.19        5.83      0.41 o 
   0  13   8        4.13        4.13      1.04 o 
   1  13   8        5.02        5.67      0.60 o 
   2  13   8        0.58        0.26      0.27 o 
   3  13   8        0.43        0.39      0.39 o 
  -5  14   8        4.36        4.01      0.57 o 
  -4  14   8        2.40        1.36      1.29 o 
  -3  14   8        0.60       -0.39      0.27 o 
  -2  14   8        1.86        4.04      0.64 o 
  -1  14   8        3.62        2.93      0.34 o 
   0  14   8        5.63        6.25      1.02 o 
   1  14   8        5.91        5.32      0.48 o 
 -14   0   9        3.62        3.96      0.59 o 
 -13   0   9        0.03        1.33      0.54 o 
 -12   0   9       27.93       30.35      1.57 o 
 -11   0   9       15.34       17.53      0.99 o 
 -10   0   9        5.95        3.97      0.48 o 
  -9   0   9       13.96       13.41      0.52 o 
  -8   0   9       72.50       81.84      2.93 o 
  -7   0   9      138.03      149.02      2.92 o 
  -5   0   9      163.76      169.21      2.99 o 
  -4   0   9      119.85      118.47      2.66 o 
  -2   0   9      721.25      658.21     14.47 o 
  -1   0   9        2.84        5.89      0.17 o 
   0   0   9       64.77       70.67      0.98 o 
   1   0   9       14.62       13.16      0.29 o 
   2   0   9      106.12      124.61      1.92 o 
   3   0   9        3.09        4.84      0.34 o 
   4   0   9        0.12        0.18      0.12 o 
   5   0   9       13.94        8.64      0.29 o 
   6   0   9        0.39       -0.26      0.26 o 
   7   0   9        7.95        7.93      0.41 o 
   8   0   9        8.25        7.59      1.43 o 
   9   0   9        2.25        0.91      0.40 o 
  10   0   9        0.00       -0.07      0.78 o 
 -14   1   9        2.57        3.12      0.51 o 
 -13   1   9       30.19       35.39      1.42 o 
 -12   1   9        4.14        3.66      0.53 o 
 -11   1   9        0.18        0.79      0.48 o 
 -10   1   9        8.07        7.14      0.31 o 
  -9   1   9       95.57       90.36      1.66 o 
  -8   1   9       15.78       11.66      0.33 o 
  -6   1   9       86.20       80.15      1.17 o 
  -5   1   9      128.64      125.05      1.43 o 
  -4   1   9        3.78        3.93      0.16 o 
  -3   1   9       25.20       25.27      0.32 o 
  -2   1   9       38.89       36.79      0.46 o 
  -1   1   9       63.97       61.72      0.97 o 
   0   1   9        6.97        5.86      0.13 o 
   1   1   9       63.62       54.93      0.68 o 
   2   1   9        8.55        8.36      0.26 o 
   3   1   9       67.27       64.32      1.29 o 
   4   1   9       39.65       42.98      1.12 o 
   5   1   9       20.28       25.33      0.53 o 
   6   1   9       11.52        9.42      0.30 o 
   7   1   9        5.44        3.14      0.30 o 
   8   1   9        2.84        4.37      0.73 o 
   9   1   9        0.82        1.03      0.38 o 
  10   1   9        0.19       -0.34      0.50 o 
 -14   2   9        9.48       11.89      2.08 o 
 -13   2   9       27.78       28.19      2.84 o 
 -12   2   9       14.31       15.08      1.07 o 
 -11   2   9        6.44        6.65      0.44 o 
 -10   2   9        7.25        6.90      1.20 o 
  -9   2   9       77.61       74.83      1.88 o 
  -8   2   9       40.38       36.38      0.85 o 
  -7   2   9      205.49      216.04      4.12 o 
  -6   2   9        9.25        8.09      0.49 o 
  -5   2   9       64.48       56.39      0.87 o 
  -4   2   9       58.75       54.10      1.35 o 
  -3   2   9       12.05       12.72      0.36 o 
  -2   2   9      101.36      104.73      1.14 o 
  -1   2   9      114.07      102.95      1.25 o 
   0   2   9      144.40      161.67      1.55 o 
   1   2   9      368.47      366.92      5.24 o 
   2   2   9      127.04      127.62      1.31 o 
   3   2   9       25.73       25.69      0.51 o 
   4   2   9        6.98        4.78      0.46 o 
   5   2   9       18.41       13.64      1.03 o 
   6   2   9        3.50        3.89      0.24 o 
   7   2   9        3.47        3.83      0.39 o 
   8   2   9        2.33        2.38      0.42 o 
   9   2   9        1.56        1.39      0.82 o 
  10   2   9        1.10        0.74      0.33 o 
 -14   3   9        1.91        1.87      0.54 o 
 -13   3   9        0.87        0.60      0.48 o 
 -12   3   9       12.89       13.93      0.54 o 
 -11   3   9        7.14        8.45      0.54 o 
 -10   3   9        2.82        3.01      0.36 o 
  -9   3   9        2.21        3.44      0.63 o 
  -8   3   9        8.45        9.31      0.36 o 
  -7   3   9       25.85       24.79      0.60 o 
  -6   3   9       71.02       73.11      1.53 o 
  -5   3   9      161.18      156.88      2.65 o 
  -4   3   9       11.15       10.01      0.19 o 
  -3   3   9       57.07       63.90      0.82 o 
  -2   3   9      117.15      111.67      1.30 o 
  -1   3   9        8.08        6.58      0.14 o 
   0   3   9      230.13      227.91      2.43 o 
   1   3   9       60.05       55.25      0.90 o 
   2   3   9        3.86        2.89      0.11 o 
   3   3   9        2.26        2.32      0.27 o 
   4   3   9        8.56        7.86      0.54 o 
   5   3   9        9.90       10.84      0.26 o 
   6   3   9        1.47        1.51      0.38 o 
   7   3   9        5.64        5.62      1.18 o 
   8   3   9       12.14       16.39      0.58 o 
   9   3   9        9.09        9.58      1.02 o 
  10   3   9        0.24        0.93      0.44 o 
 -14   4   9        0.35        0.59      0.64 o 
 -13   4   9        5.90        5.88      0.43 o 
 -12   4   9        2.69        2.62      0.42 o 
 -11   4   9        6.99        6.46      0.36 o 
 -10   4   9       19.50       17.78      1.03 o 
  -9   4   9       67.56       66.63      1.94 o 
  -8   4   9       50.28       40.53      1.38 o 
  -7   4   9      132.21      133.11      2.06 o 
  -6   4   9      365.17      357.47      8.39 o 
  -5   4   9      209.51      200.27      2.54 o 
  -4   4   9       52.68       46.64      0.66 o 
  -3   4   9       16.02       21.73      0.40 o 
  -2   4   9       42.03       39.07      0.75 o 
  -1   4   9      132.08      135.33      1.68 o 
   0   4   9      300.62      294.07      3.86 o 
   1   4   9        0.60        0.77      0.20 o 
   2   4   9        8.49        8.12      0.25 o 
   3   4   9       16.70       15.97      0.36 o 
   4   4   9        2.99        3.08      0.39 o 
   5   4   9       15.35       16.08      0.45 o 
   6   4   9        0.42        0.48      0.27 o 
   7   4   9        5.25        5.54      0.42 o 
   8   4   9        1.25        1.38      0.30 o 
   9   4   9        1.46        0.62      0.28 o 
  10   4   9        1.70        0.58      0.39 o 
 -13   5   9        0.80        0.18      0.40 o 
 -12   5   9        8.56        8.74      0.41 o 
 -11   5   9       11.83       13.41      0.52 o 
 -10   5   9        3.11        3.77      0.33 o 
  -9   5   9        6.58        7.83      0.58 o 
  -8   5   9        1.60        1.53      0.25 o 
  -7   5   9      107.95      115.61      2.43 o 
  -6   5   9       43.47       47.74      1.04 o 
  -5   5   9       54.87       52.53      0.88 o 
  -4   5   9       35.13       31.37      0.57 o 
  -3   5   9       35.85       31.09      0.48 o 
  -2   5   9      163.69      162.81      2.43 o 
  -1   5   9      171.01      160.03      1.88 o 
   0   5   9       61.85       69.09      1.59 o 
   1   5   9       51.66       55.25      0.87 o 
   2   5   9       26.64       25.61      1.27 o 
   3   5   9        2.40        1.20      0.19 o 
   4   5   9        6.85        6.85      0.25 o 
   5   5   9       12.50       13.38      1.32 o 
   6   5   9       10.00       12.28      0.41 o 
   7   5   9        6.85        8.36      0.54 o 
   8   5   9        0.27        0.21      0.82 o 
   9   5   9        0.14        0.32      0.49 o 
 -13   6   9        0.22        0.21      0.57 o 
 -12   6   9       12.48       12.65      0.82 o 
 -11   6   9        7.13        7.16      0.41 o 
 -10   6   9        0.37        0.54      0.31 o 
  -9   6   9       40.01       43.11      1.98 o 
  -8   6   9       28.33       26.58      0.70 o 
  -7   6   9        0.78        0.62      0.28 o 
  -6   6   9       41.76       44.26      0.90 o 
  -5   6   9       16.45       12.29      0.43 o 
  -4   6   9        4.90        5.41      0.15 o 
  -3   6   9       26.37       23.85      0.44 o 
  -2   6   9       11.40       15.11      0.28 o 
  -1   6   9      105.22      101.52      1.41 o 
   0   6   9      108.43      102.24      1.82 o 
   1   6   9       87.06       85.19      3.12 o 
   2   6   9        6.04        5.68      0.26 o 
   3   6   9       13.99       14.28      0.66 o 
   4   6   9        9.61       10.73      0.30 o 
   5   6   9        4.29        4.57      0.26 o 
   6   6   9        1.05        0.43      0.28 o 
   7   6   9        1.39        1.49      0.30 o 
   8   6   9        0.30        0.03      0.39 o 
   9   6   9        1.92        1.92      0.64 o 
 -13   7   9        7.06        6.30      0.46 o 
 -12   7   9        2.34        1.23      0.35 o 
 -11   7   9       11.24       12.27      0.69 o 
 -10   7   9        2.10        1.51      0.43 o 
  -9   7   9        8.29        8.89      0.37 o 
  -8   7   9        6.79        8.09      0.35 o 
  -7   7   9       63.82       65.38      1.34 o 
  -6   7   9       62.52       62.97      1.58 o 
  -5   7   9       49.49       44.86      0.74 o 
  -4   7   9       29.09       23.13      0.42 o 
  -3   7   9      110.07      111.84      1.64 o 
  -2   7   9      167.32      157.08      1.91 o 
  -1   7   9       89.39       94.88      1.63 o 
   0   7   9       11.98       13.15      0.39 o 
   1   7   9        0.16        0.26      0.23 o 
   2   7   9        9.98        8.29      0.40 o 
   3   7   9        2.48        1.67      0.21 o 
   4   7   9        2.69        4.10      0.22 o 
   5   7   9        0.85        1.51      0.24 o 
   6   7   9        1.45        1.07      0.39 o 
   7   7   9        1.06        0.45      0.31 o 
   8   7   9        1.32        0.87      0.49 o 
 -12   8   9        7.18        5.22      0.53 o 
 -11   8   9        6.71        6.62      0.92 o 
 -10   8   9        2.71        3.19      1.10 o 
  -9   8   9       31.63       35.10      0.88 o 
  -8   8   9       24.90       23.59      0.85 o 
  -7   8   9        1.08        1.81      0.23 o 
  -6   8   9       15.39       15.80      0.63 o 
  -5   8   9        0.80        0.26      0.34 o 
  -4   8   9        7.06        5.93      0.28 o 
  -3   8   9       11.42       10.94      0.44 o 
  -2   8   9       63.33       62.86      1.41 o 
  -1   8   9       11.97       10.36      0.74 o 
   0   8   9        4.61        3.85      0.25 o 
   1   8   9        0.08       -0.26      0.22 o 
   2   8   9       12.17       11.64      0.75 o 
   3   8   9       11.21       11.52      0.62 o 
   4   8   9        0.91        1.07      0.19 o 
   5   8   9        0.05        0.12      0.65 o 
   6   8   9        6.08        4.85      0.72 o 
   7   8   9        5.68        7.06      0.39 o 
   8   8   9        0.21       -0.06      0.29 o 
 -11   9   9        0.17        0.10      0.55 o 
 -10   9   9        0.46        0.86      0.31 o 
  -9   9   9        3.29        3.14      0.31 o 
  -8   9   9        8.17        8.02      0.37 o 
  -7   9   9        2.41        0.85      0.45 o 
  -6   9   9        0.96        0.98      0.24 o 
  -5   9   9       22.15       23.37      0.74 o 
  -4   9   9        2.18        2.46      0.26 o 
  -3   9   9       29.87       31.59      0.82 o 
  -2   9   9       18.91       19.49      0.39 o 
  -1   9   9       11.30       14.27      0.45 o 
   0   9   9        8.82        8.09      0.31 o 
   1   9   9        1.27        1.45      0.41 o 
   2   9   9       11.66       13.99      0.38 o 
   3   9   9       11.99       15.67      0.78 o 
   4   9   9        8.47        9.91      0.33 o 
   5   9   9        9.09       11.97      0.44 o 
   6   9   9       10.94        9.14      0.43 o 
   7   9   9        6.07        5.82      0.50 o 
 -11  10   9        0.42        0.42      0.34 o 
 -10  10   9        2.39        2.22      0.50 o 
  -9  10   9        3.30        3.70      0.35 o 
  -8  10   9        2.47        2.16      0.30 o 
  -7  10   9       19.25       21.20      0.68 o 
  -6  10   9        1.39        2.30      0.48 o 
  -5  10   9        0.15        0.04      0.39 o 
  -4  10   9       21.68       23.88      1.31 o 
  -3  10   9        7.06        8.38      0.42 o 
  -2  10   9        6.54        6.53      0.75 o 
  -1  10   9        1.20        1.76      0.22 o 
   0  10   9        5.73        5.04      0.29 o 
   1  10   9        2.92        4.68      0.43 o 
   2  10   9        3.20        3.77      0.30 o 
   3  10   9        4.84        5.03      0.28 o 
   4  10   9       15.72       14.32      0.54 o 
   5  10   9        2.32        2.48      0.28 o 
   6  10   9        0.77        0.81      0.39 o 
 -10  11   9        0.49        0.45      0.27 o 
  -9  11   9        0.27        0.78      0.33 o 
  -8  11   9        1.61        0.95      0.24 o 
  -7  11   9        1.17        1.43      0.26 o 
  -6  11   9        1.77        1.97      0.49 o 
  -5  11   9       15.84       16.77      0.59 o 
  -4  11   9       10.57       10.49      0.58 o 
  -3  11   9       12.94       12.72      0.63 o 
  -2  11   9        0.85        1.17      0.27 o 
  -1  11   9       24.24       28.01      0.96 o 
   0  11   9       12.39       14.03      0.45 o 
   1  11   9        5.18        5.76      0.72 o 
   2  11   9        2.13        3.30      0.29 o 
   3  11   9        8.67        7.79      0.92 o 
   4  11   9        0.88        1.05      0.34 o 
   5  11   9        0.19        0.50      0.23 o 
  -8  12   9        0.61        0.77      0.31 o 
  -7  12   9        2.63        1.91      0.22 o 
  -6  12   9        1.31        1.67      0.32 o 
  -5  12   9        2.31        2.18      0.33 o 
  -4  12   9        2.04        1.98      0.42 o 
  -3  12   9       18.39       19.58      0.72 o 
  -2  12   9        4.19        4.72      0.37 o 
  -1  12   9        8.52        8.15      0.63 o 
   0  12   9       15.09       16.18      0.54 o 
   1  12   9       17.44       21.90      0.65 o 
   2  12   9        8.24       10.36      0.39 o 
   3  12   9        0.23       -0.03      0.52 o 
   4  12   9        0.48        0.53      0.34 o 
  -7  13   9        3.67        2.85      0.68 o 
  -6  13   9        3.03        2.37      0.29 o 
  -5  13   9        0.17        0.41      0.35 o 
  -4  13   9        4.54        4.11      0.44 o 
  -3  13   9        0.93        0.41      0.38 o 
  -2  13   9        2.95        2.40      0.30 o 
  -1  13   9        1.26        1.14      0.31 o 
   0  13   9        5.39        5.34      0.98 o 
   1  13   9        2.97        4.49      0.73 o 
   2  13   9        1.45        1.46      0.42 o 
  -4  14   9        1.01        0.80      0.47 o 
  -3  14   9        1.40        0.88      0.35 o 
  -2  14   9        0.62       -0.17      0.35 o 
  -1  14   9        0.62        0.85      0.54 o 
 -14   0  10        2.20        2.37      0.56 o 
 -13   0  10        1.59        1.15      0.54 o 
 -12   0  10        7.27        7.01      0.73 o 
 -11   0  10        9.83        9.31      0.67 o 
 -10   0  10       23.58       28.36      1.36 o 
  -9   0  10       26.69       25.73      1.22 o 
  -8   0  10       69.71       62.85      1.75 o 
  -7   0  10       90.99       77.85      2.08 o 
  -5   0  10      193.15      164.38      3.87 o 
  -4   0  10      171.07      166.16      3.19 o 
  -3   0  10      294.08      268.11      5.07 o 
  -2   0  10        2.16        2.26      0.18 o 
  -1   0  10        0.69        0.23      0.14 o 
   0   0  10       90.25       88.54      1.53 o 
   1   0  10       25.14       25.63      0.49 o 
   2   0  10       74.85       79.34      1.56 o 
   3   0  10       14.96       18.42      0.97 o 
   4   0  10        8.29        7.56      0.24 o 
   5   0  10        1.06       -0.46      0.31 o 
   6   0  10       24.40       25.77      0.76 o 
   7   0  10       13.90       13.02      0.51 o 
   8   0  10        3.46        4.29      0.49 o 
   9   0  10        0.28       -0.77      1.12 o 
 -14   1  10        0.28        0.45      0.44 o 
 -13   1  10       10.16       10.79      0.92 o 
 -12   1  10       20.28       18.60      0.79 o 
 -11   1  10        9.39        8.15      0.53 o 
 -10   1  10        0.00        0.54      0.33 o 
  -9   1  10       11.05       10.57      0.89 o 
  -8   1  10      140.56      146.87      2.56 o 
  -7   1  10      259.44      250.94      5.93 o 
  -6   1  10      497.20      513.35     11.63 o 
  -5   1  10      122.50      109.62      2.87 o 
  -4   1  10        9.46        9.44      0.32 o 
  -3   1  10      130.51      130.51      1.47 o 
  -2   1  10      319.29      320.51      3.27 o 
  -1   1  10       93.96       92.81      0.98 o 
   0   1  10       93.83       93.13      0.98 o 
   1   1  10       34.76       33.14      0.44 o 
   2   1  10       24.85       23.79      0.45 o 
   3   1  10        1.84        1.16      0.17 o 
   4   1  10        1.36        0.40      0.15 o 
   5   1  10       12.84       11.27      0.31 o 
   6   1  10        3.34        2.94      0.45 o 
   7   1  10        0.99        1.66      0.67 o 
   8   1  10        3.08        2.19      0.33 o 
   9   1  10        0.12       -0.22      0.59 o 
 -14   2  10        1.44        1.90      0.86 o 
 -13   2  10       11.29       14.19      1.16 o 
 -12   2  10        5.24        7.59      1.05 o 
 -11   2  10        9.16        9.29      0.52 o 
 -10   2  10       29.65       29.20      0.92 o 
  -9   2  10       19.30       18.59      0.43 o 
  -8   2  10       20.54       18.86      0.77 o 
  -7   2  10        4.30        3.45      0.60 o 
  -6   2  10       13.78       13.26      0.33 o 
  -5   2  10       99.41       95.18      1.54 o 
  -4   2  10      100.74       98.22      1.27 o 
  -3   2  10       64.38       56.06      0.68 o 
  -2   2  10       83.39       93.97      1.13 o 
  -1   2  10       80.00       82.81      0.98 o 
   0   2  10       57.34       53.55      0.79 o 
   1   2  10       66.09       58.62      0.68 o 
   2   2  10      144.94      143.94      1.75 o 
   3   2  10       16.42       15.23      0.26 o 
   4   2  10       13.49       10.40      0.24 o 
   5   2  10       21.87       28.74      0.85 o 
   6   2  10        8.31        7.14      0.40 o 
   7   2  10        5.07        4.69      0.58 o 
   8   2  10        0.15        0.08      0.29 o 
   9   2  10        0.81        0.87      0.36 o 
 -14   3  10        4.01        5.21      0.87 o 
 -13   3  10        1.82        2.22      0.47 o 
 -12   3  10       10.16       11.16      0.60 o 
 -11   3  10       12.48       11.43      0.64 o 
 -10   3  10       12.63       13.15      1.01 o 
  -9   3  10       41.47       38.37      1.27 o 
  -8   3  10       90.69       86.68      2.99 o 
  -7   3  10       41.80       31.06      0.84 o 
  -6   3  10      134.74      125.58      2.40 o 
  -5   3  10      192.08      184.37      2.83 o 
  -4   3  10      313.32      293.27      3.89 o 
  -3   3  10       22.68       23.54      0.59 o 
  -2   3  10       11.24       11.64      0.31 o 
  -1   3  10       34.58       31.16      0.49 o 
   0   3  10       94.89       95.19      1.15 o 
   1   3  10      138.87      137.06      1.76 o 
   2   3  10        3.00        3.18      0.15 o 
   3   3  10        5.12        6.39      0.26 o 
   4   3  10       34.70       31.99      1.45 o 
   5   3  10        9.24        8.82      0.42 o 
   6   3  10        1.55        0.99      0.28 o 
   7   3  10        0.00       -0.05      0.38 o 
   8   3  10        1.00        1.66      0.44 o 
   9   3  10        0.19        0.31      0.33 o 
 -14   4  10        1.39        1.73      0.43 o 
 -13   4  10        3.67        3.50      0.59 o 
 -12   4  10        2.28        0.85      0.25 o 
 -11   4  10       53.16       62.12      4.06 o 
 -10   4  10       15.84       15.83      0.68 o 
  -9   4  10        0.71        0.55      0.13 o 
  -8   4  10       12.86        9.83      0.59 o 
  -7   4  10       30.07       24.42      0.62 o 
  -6   4  10        6.42        3.86      0.34 o 
  -5   4  10       62.86       62.62      0.96 o 
  -4   4  10       27.18       27.75      0.48 o 
  -3   4  10        7.74        8.77      0.19 o 
  -2   4  10       71.44       69.69      0.94 o 
  -1   4  10      121.50      111.68      1.44 o 
   0   4  10      191.72      173.94      2.36 o 
   1   4  10       54.88       46.86      0.75 o 
   2   4  10        5.17        5.13      0.28 o 
   3   4  10        0.03        0.11      0.18 o 
   4   4  10        5.64        5.04      0.44 o 
   5   4  10       15.26       17.52      0.44 o 
   6   4  10       13.47       14.00      0.79 o 
   7   4  10        3.51        3.22      0.40 o 
   8   4  10        2.00        2.02      0.35 o 
   9   4  10        1.66        2.26      0.37 o 
 -13   5  10        0.68        1.07      0.52 o 
 -12   5  10        8.08        8.73      0.56 o 
 -11   5  10        6.47        6.73      0.40 o 
 -10   5  10       10.24       10.93      0.79 o 
  -9   5  10        4.12        4.77      0.38 o 
  -8   5  10        6.18        5.18      0.32 o 
  -7   5  10       82.44       80.26      1.29 o 
  -6   5  10      252.48      252.35      4.26 o 
  -5   5  10      148.43      156.93      5.67 o 
  -4   5  10       87.26       72.93      1.24 o 
  -3   5  10        8.78       11.37      0.26 o 
  -2   5  10       26.95       28.70      0.62 o 
  -1   5  10        4.52        7.23      0.48 o 
   0   5  10        1.88        2.42      0.60 o 
   1   5  10       17.59       15.94      0.53 o 
   2   5  10        0.26        0.06      0.26 o 
   3   5  10        3.31        2.43      0.41 o 
   4   5  10        7.01        7.30      0.31 o 
   5   5  10        2.62        2.13      0.23 o 
   6   5  10        7.91        8.64      0.42 o 
   7   5  10        2.23        3.50      0.46 o 
   8   5  10        1.00        0.23      0.75 o 
   9   5  10        0.94        1.06      0.76 o 
 -13   6  10        1.85        1.30      0.35 o 
 -12   6  10        4.40        4.09      0.37 o 
 -11   6  10       15.93       18.47      0.63 o 
 -10   6  10        6.62        6.51      0.46 o 
  -9   6  10        4.52        4.16      0.59 o 
  -8   6  10        7.50        5.80      0.35 o 
  -7   6  10       19.52       24.58      0.79 o 
  -6   6  10      101.34       99.64      1.62 o 
  -5   6  10       84.61       74.47      1.42 o 
  -4   6  10       80.20       62.27      1.36 o 
  -3   6  10       11.68        9.22      0.43 o 
  -2   6  10       36.60       34.68      0.59 o 
  -1   6  10       94.70       93.54      1.68 o 
   0   6  10       50.05       53.27      1.55 o 
   1   6  10        3.39        3.58      0.37 o 
   2   6  10       11.66        9.04      0.38 o 
   3   6  10       27.70       26.76      0.53 o 
   4   6  10        1.35        1.12      0.45 o 
   5   6  10        2.46        3.56      0.87 o 
   6   6  10        5.13        5.73      0.37 o 
   7   6  10        6.53        7.45      0.41 o 
   8   6  10        2.29        2.43      0.45 o 
 -12   7  10        5.48        5.87      0.46 o 
 -11   7  10        7.02        5.69      0.75 o 
 -10   7  10       18.35       20.38      0.88 o 
  -9   7  10        6.58        6.32      0.44 o 
  -8   7  10       14.60       14.48      0.81 o 
  -7   7  10       27.57       30.21      0.76 o 
  -6   7  10        5.08        4.23      0.72 o 
  -5   7  10       26.07       27.27      0.73 o 
  -4   7  10       15.30       13.74      0.87 o 
  -3   7  10        2.78        3.36      0.19 o 
  -2   7  10        3.42        3.08      0.13 o 
  -1   7  10        8.02        8.34      0.24 o 
   0   7  10        3.22        3.87      0.23 o 
   1   7  10        5.25        5.28      0.37 o 
   2   7  10        1.41        1.07      0.22 o 
   3   7  10       13.66       15.76      0.38 o 
   4   7  10       16.93       20.69      0.45 o 
   5   7  10        4.17        4.79      0.41 o 
   6   7  10        0.37        0.63      0.23 o 
   7   7  10        0.97        1.20      0.39 o 
   8   7  10        0.43       -0.33      0.34 o 
 -12   8  10        4.79        3.61      0.39 o 
 -11   8  10        0.80        0.91      0.31 o 
 -10   8  10        3.44        2.85      0.57 o 
  -9   8  10        3.39        3.48      0.72 o 
  -8   8  10        5.73        5.43      0.63 o 
  -7   8  10        1.72        2.31      0.33 o 
  -6   8  10        5.07        3.95      0.69 o 
  -5   8  10       11.60       11.88      0.49 o 
  -4   8  10        0.98        1.10      0.14 o 
  -3   8  10        2.49        2.09      0.17 o 
  -2   8  10        1.55        1.09      0.20 o 
  -1   8  10        4.59        4.51      0.39 o 
   0   8  10       17.33       17.49      1.02 o 
   1   8  10        2.59        2.52      0.32 o 
   2   8  10        0.03        0.22      0.31 o 
   3   8  10        0.86        1.70      0.21 o 
   4   8  10        2.20        4.52      0.28 o 
   5   8  10        1.92        1.85      0.25 o 
   6   8  10        0.33        0.27      0.30 o 
   7   8  10        1.16        0.74      0.45 o 
 -11   9  10        5.60        4.29      0.55 o 
 -10   9  10        0.70        1.27      0.34 o 
  -9   9  10        6.46        7.61      0.37 o 
  -8   9  10       18.05       18.94      0.55 o 
  -7   9  10        9.69       11.55      0.50 o 
  -6   9  10        4.81        5.79      0.48 o 
  -5   9  10       16.35       18.35      0.99 o 
  -4   9  10        4.95        4.66      0.26 o 
  -3   9  10        2.04        1.64      0.15 o 
  -2   9  10        3.98        4.37      0.52 o 
  -1   9  10        4.02        4.67      0.27 o 
   0   9  10        0.86        1.57      0.37 o 
   1   9  10        2.77        2.48      0.24 o 
   2   9  10        4.16        3.62      0.23 o 
   3   9  10        0.55        0.36      0.27 o 
   4   9  10        4.01        3.96      0.44 o 
   5   9  10        1.40        1.24      0.25 o 
   6   9  10        1.81        2.71      0.37 o 
 -10  10  10        2.19        3.01      0.60 o 
  -9  10  10        3.58        3.31      0.40 o 
  -8  10  10       12.51       12.30      0.75 o 
  -7  10  10       12.84       12.78      0.53 o 
  -6  10  10        4.34        4.68      0.84 o 
  -5  10  10       13.77       14.64      0.84 o 
  -4  10  10       60.33       65.22      1.33 o 
  -3  10  10       17.91       20.59      1.30 o 
  -2  10  10        3.26        3.44      0.27 o 
  -1  10  10       12.12       13.92      0.43 o 
   0  10  10       26.53       28.40      0.80 o 
   1  10  10        8.08        8.09      0.38 o 
   2  10  10       10.73       12.08      0.89 o 
   3  10  10        4.17        5.99      0.31 o 
   4  10  10        3.84        5.54      0.79 o 
   5  10  10        2.65        2.59      0.27 o 
   6  10  10        4.05        3.14      0.31 o 
  -9  11  10        2.74        2.51      0.35 o 
  -8  11  10        0.05        0.14      0.36 o 
  -7  11  10        1.60        1.07      0.28 o 
  -6  11  10       14.97       16.05      1.02 o 
  -5  11  10        7.11        5.98      0.46 o 
  -4  11  10        4.06        2.64      0.30 o 
  -3  11  10        0.80        1.05      0.38 o 
  -2  11  10        4.31        3.31      0.40 o 
  -1  11  10        0.07       -0.11      0.25 o 
   0  11  10        6.57        5.63      0.32 o 
   1  11  10        9.66        9.27      0.37 o 
   2  11  10        4.79        6.21      0.39 o 
   3  11  10        2.31        2.51      0.25 o 
   4  11  10        0.29        0.36      0.23 o 
   5  11  10        0.26        0.73      0.28 o 
  -8  12  10        3.35        4.00      0.33 o 
  -7  12  10        1.52        1.73      0.52 o 
  -6  12  10        8.37        8.09      0.46 o 
  -5  12  10        7.57        7.28      0.37 o 
  -4  12  10        3.31        2.59      0.36 o 
  -3  12  10        6.02        5.91      0.64 o 
  -2  12  10        7.23        7.77      0.41 o 
  -1  12  10        1.71        1.37      0.48 o 
   0  12  10        3.49        2.89      0.34 o 
   1  12  10        1.94        2.14      0.61 o 
   2  12  10        0.71        0.89      0.29 o 
   3  12  10        0.69        0.64      0.25 o 
  -6  13  10        1.70        1.42      0.30 o 
  -5  13  10        0.34       -0.14      0.49 o 
  -4  13  10        0.64        0.97      0.31 o 
  -3  13  10        0.66        0.54      0.51 o 
  -2  13  10        8.04        7.75      0.80 o 
  -1  13  10        9.54        9.39      0.49 o 
   0  13  10        5.05        5.23      0.65 o 
   1  13  10        0.73        0.09      0.45 o 
 -14   0  11        5.20        5.53      0.66 o 
 -13   0  11        0.18       -0.97      0.71 o 
 -12   0  11        6.42        8.25      0.85 o 
 -11   0  11        1.89        1.40      0.64 o 
 -10   0  11       17.50       17.68      1.05 o 
  -8   0  11       24.61       23.90      1.13 o 
  -7   0  11      124.97      130.27      4.65 o 
  -5   0  11        1.32        3.00      1.26 o 
  -4   0  11       38.16       33.30      0.79 o 
  -3   0  11      229.61      244.00      3.59 o 
  -2   0  11       89.82       84.00      1.66 o 
  -1   0  11       19.03       14.53      0.32 o 
   0   0  11       17.16       17.91      0.38 o 
   1   0  11        8.04        6.74      0.70 o 
   2   0  11        4.61        1.31      0.19 o 
   3   0  11       25.83       19.08      1.59 o 
   4   0  11       14.25       18.31      0.59 o 
   5   0  11        0.21        1.36      0.25 o 
   6   0  11        0.35        0.63      0.74 o 
   7   0  11        0.01        0.85      0.65 o 
   8   0  11        0.65        3.10      1.17 o 
   9   0  11        0.03       -1.08      1.14 o 
 -14   1  11        0.91        1.79      0.44 o 
 -13   1  11        0.23        1.08      0.60 o 
 -12   1  11        7.22        6.33      0.67 o 
 -11   1  11       23.00       24.57      0.88 o 
 -10   1  11        4.73        6.16      0.52 o 
  -9   1  11        1.18        1.66      0.23 o 
  -8   1  11       12.40        9.69      0.37 o 
  -7   1  11       40.22       33.90      1.23 o 
  -6   1  11       58.85       55.45      1.03 o 
  -5   1  11      165.24      168.51      2.85 o 
  -4   1  11      542.24      481.66     15.72 o 
  -3   1  11      441.31      460.75     10.35 o 
  -2   1  11       59.22       54.18      0.86 o 
  -1   1  11       42.09       45.81      0.55 o 
   0   1  11       45.18       49.32      0.76 o 
   1   1  11       11.72        9.53      0.34 o 
   2   1  11        3.38        1.58      0.18 o 
   3   1  11       31.29       34.57      1.15 o 
   4   1  11       18.86       17.19      0.74 o 
   5   1  11        0.89        1.02      0.46 o 
   6   1  11        1.81        2.66      0.30 o 
   7   1  11        8.20        7.01      0.65 o 
   8   1  11        5.48        6.70      1.39 o 
   9   1  11        1.46        4.02      1.11 o 
 -14   2  11        1.48        1.39      1.28 o 
 -13   2  11        0.91        1.72      0.57 o 
 -12   2  11        0.44        0.60      0.40 o 
 -11   2  11       29.81       31.31      1.14 o 
 -10   2  11       38.77       36.91      0.97 o 
  -9   2  11       12.50       10.58      0.51 o 
  -8   2  11       48.96       38.61      1.45 o 
  -7   2  11       85.96       75.07      1.40 o 
  -6   2  11       49.73       43.00      0.85 o 
  -5   2  11       62.31       52.93      1.33 o 
  -4   2  11       54.94       51.59      0.86 o 
  -3   2  11       94.80       80.74      1.59 o 
  -2   2  11      103.66       98.86      1.22 o 
  -1   2  11      157.77      161.57      1.91 o 
   0   2  11       89.50       85.99      1.28 o 
   1   2  11       61.86       57.45      1.00 o 
   2   2  11        0.79        0.68      0.10 o 
   3   2  11       21.87       19.81      1.25 o 
   4   2  11        0.61        1.72      0.31 o 
   5   2  11        4.29        2.94      0.55 o 
   6   2  11        4.46        4.77      0.75 o 
   7   2  11        0.18        0.19      0.40 o 
   8   2  11        0.70        1.39      0.31 o 
   9   2  11        0.80       -0.55      0.60 o 
 -14   3  11        3.65        3.56      1.42 o 
 -13   3  11        8.65        9.43      0.63 o 
 -12   3  11       11.14       10.50      0.77 o 
 -11   3  11        9.92       10.22      1.25 o 
 -10   3  11       18.94       20.21      0.82 o 
  -9   3  11       19.08       18.33      0.75 o 
  -8   3  11       14.90       17.77      0.44 o 
  -7   3  11       35.44       35.28      1.77 o 
  -6   3  11       10.69        8.68      0.46 o 
  -5   3  11       16.46       16.78      0.44 o 
  -4   3  11      299.83      289.78      4.42 o 
  -3   3  11       95.56       95.06      1.79 o 
  -2   3  11      104.87      108.64      1.42 o 
  -1   3  11       84.65       89.65      1.29 o 
   0   3  11      198.50      196.82      2.21 o 
   1   3  11      238.36      246.72      3.68 o 
   2   3  11      101.72       96.00      3.10 o 
   3   3  11       11.40       13.03      0.34 o 
   4   3  11        3.76        3.28      0.38 o 
   5   3  11        6.27        8.38      0.93 o 
   6   3  11        4.56        6.20      0.93 o 
   7   3  11        8.43        7.20      0.75 o 
   8   3  11        3.87        4.60      0.46 o 
 -13   4  11        3.42        4.41      0.39 o 
 -12   4  11        4.44        4.66      0.56 o 
 -11   4  11       25.79       28.02      1.05 o 
 -10   4  11       29.87       32.20      1.11 o 
  -9   4  11        0.44       -0.08      0.41 o 
  -8   4  11        0.41        0.14      0.44 o 
  -7   4  11       44.36       37.86      0.79 o 
  -6   4  11      135.52      136.37      2.40 o 
  -5   4  11      231.01      234.72      3.93 o 
  -4   4  11       81.02       84.64      2.62 o 
  -3   4  11       44.47       38.92      0.62 o 
  -2   4  11       24.02       23.48      0.42 o 
  -1   4  11       85.93       82.62      1.49 o 
   0   4  11        9.90        7.93      0.27 o 
   1   4  11        0.15        0.37      0.16 o 
   2   4  11        6.47        6.98      0.49 o 
   3   4  11        1.38        1.98      0.29 o 
   4   4  11       15.75       15.72      0.55 o 
   5   4  11       26.43       28.49      1.12 o 
   6   4  11       10.17       13.44      0.67 o 
   7   4  11        1.49        2.28      1.07 o 
   8   4  11        0.45        0.40      0.64 o 
 -13   5  11        3.10        3.26      0.95 o 
 -12   5  11        4.29        4.84      0.89 o 
 -11   5  11        2.70        0.54      0.95 o 
 -10   5  11        4.27        4.72      0.61 o 
  -9   5  11       10.12        9.78      1.01 o 
  -8   5  11       14.59       15.00      0.50 o 
  -7   5  11        2.26        2.97      0.85 o 
  -6   5  11       89.63       88.15      1.61 o 
  -5   5  11      165.04      143.16      2.24 o 
  -4   5  11        4.37        2.57      0.28 o 
  -3   5  11       21.75       19.87      0.48 o 
  -2   5  11       15.59       18.65      0.96 o 
  -1   5  11       44.54       43.10      0.67 o 
   0   5  11       44.05       42.73      0.81 o 
   1   5  11        0.61        0.38      0.25 o 
   2   5  11        0.58        0.80      0.28 o 
   3   5  11        7.50        6.69      0.45 o 
   4   5  11        8.46        6.49      0.41 o 
   5   5  11        2.78        3.30      0.34 o 
   6   5  11        0.95        1.53      0.30 o 
   7   5  11        0.97        0.69      0.38 o 
   8   5  11        0.97        2.94      0.63 o 
 -13   6  11        7.74        7.50      0.60 o 
 -12   6  11        6.12        6.30      0.65 o 
 -11   6  11       15.26       14.61      0.75 o 
 -10   6  11       31.03       32.75      0.94 o 
  -9   6  11        1.02        1.23      0.50 o 
  -8   6  11        5.22        7.31      0.56 o 
  -7   6  11        1.98        2.20      0.37 o 
  -6   6  11       12.37       12.36      0.39 o 
  -5   6  11       49.32       51.36      1.21 o 
  -4   6  11       27.84       27.08      2.28 o 
  -3   6  11       22.85       16.75      0.80 o 
  -2   6  11        8.66        5.74      0.17 o 
  -1   6  11       42.06       36.42      1.04 o 
   0   6  11        0.81        0.44      0.92 o 
   1   6  11       11.74       12.20      0.57 o 
   2   6  11        3.75        3.95      0.21 o 
   3   6  11        6.94        4.32      0.28 o 
   4   6  11        3.56        3.54      0.21 o 
   5   6  11        2.04        4.04      1.31 o 
   6   6  11        2.90        3.63      0.77 o 
   7   6  11        2.37        2.89      1.02 o 
   8   6  11        0.97        1.10      0.42 o 
 -12   7  11        3.90        4.66      0.46 o 
 -11   7  11        2.89        2.56      0.48 o 
 -10   7  11        5.10        4.64      0.64 o 
  -9   7  11       38.20       42.73      1.18 o 
  -8   7  11       14.26       14.32      0.56 o 
  -7   7  11       10.35       10.76      0.44 o 
  -6   7  11       10.22       10.40      0.79 o 
  -5   7  11        6.58        6.35      0.50 o 
  -4   7  11        1.88        2.50      0.24 o 
  -3   7  11       31.34       29.20      1.28 o 
  -2   7  11       35.69       33.73      0.69 o 
  -1   7  11       39.00       37.13      0.83 o 
   0   7  11        0.21        0.13      0.22 o 
   1   7  11        9.70        8.07      0.29 o 
   2   7  11        2.27        2.50      0.25 o 
   3   7  11        3.54        2.46      0.21 o 
   4   7  11        0.65        1.38      0.33 o 
   5   7  11        4.12        5.13      0.35 o 
   6   7  11        2.09        2.39      0.43 o 
   7   7  11        1.91        1.51      0.50 o 
 -12   8  11        7.80        6.98      0.48 o 
 -11   8  11        5.69        4.90      0.95 o 
 -10   8  11        6.16        7.14      0.56 o 
  -9   8  11       14.44       15.23      0.50 o 
  -8   8  11        6.91        8.94      0.73 o 
  -7   8  11        1.07        1.50      0.35 o 
  -6   8  11        5.60        6.89      0.64 o 
  -5   8  11       23.98       25.36      0.62 o 
  -4   8  11       11.52       13.27      0.32 o 
  -3   8  11        6.51        7.07      0.23 o 
  -2   8  11       30.14       31.57      0.60 o 
  -1   8  11        9.53        9.96      0.55 o 
   0   8  11        4.38        3.81      0.28 o 
   1   8  11        7.64        7.75      0.32 o 
   2   8  11        0.82        1.07      0.37 o 
   3   8  11        0.79        1.39      0.22 o 
   4   8  11        2.00        2.17      0.54 o 
   5   8  11        0.46        0.21      0.44 o 
   6   8  11        0.07       -0.24      0.37 o 
 -11   9  11        3.43        3.07      0.35 o 
 -10   9  11        6.47        5.45      0.50 o 
  -9   9  11        2.26        3.26      0.96 o 
  -8   9  11       10.73       13.11      1.20 o 
  -7   9  11       19.15       19.47      0.72 o 
  -6   9  11        4.85        5.03      0.33 o 
  -5   9  11        2.37        2.16      0.26 o 
  -4   9  11       18.41       19.19      0.50 o 
  -3   9  11       20.41       21.33      0.46 o 
  -2   9  11        8.46        8.05      0.49 o 
  -1   9  11        0.68        1.05      0.28 o 
   0   9  11        6.48        8.28      0.42 o 
   1   9  11       23.69       22.51      0.65 o 
   2   9  11        5.05        5.41      0.68 o 
   3   9  11        6.36        5.78      0.25 o 
   4   9  11        2.06        2.05      0.56 o 
   5   9  11        5.07        5.07      0.42 o 
   6   9  11        1.32        0.84      0.27 o 
 -10  10  11        0.68        0.27      0.30 o 
  -9  10  11        1.75        2.70      0.92 o 
  -8  10  11        2.85        2.73      0.32 o 
  -7  10  11       10.08        9.71      0.78 o 
  -6  10  11       18.93       19.74      1.19 o 
  -5  10  11       14.36       15.02      1.56 o 
  -4  10  11        0.11       -0.13      0.32 o 
  -3  10  11        0.45        0.37      0.45 o 
  -2  10  11        2.38        1.68      0.30 o 
  -1  10  11        5.14        6.25      0.30 o 
   0  10  11        0.50        0.44      0.23 o 
   1  10  11        3.84        3.06      0.28 o 
   2  10  11        2.93        3.89      0.26 o 
   3  10  11        2.30        2.48      0.31 o 
   4  10  11        1.06        0.22      0.24 o 
   5  10  11        1.60        1.83      0.29 o 
  -9  11  11        1.83        2.11      0.25 o 
  -8  11  11        0.19        0.52      0.40 o 
  -7  11  11        7.32        6.34      0.39 o 
  -6  11  11       39.09       42.47      3.23 o 
  -5  11  11        8.48        8.85      0.47 o 
  -4  11  11        1.27        1.74      0.40 o 
  -3  11  11        7.62        8.63      0.43 o 
  -2  11  11        6.69        6.68      0.71 o 
  -1  11  11        0.45        0.51      0.44 o 
   0  11  11        2.82        2.82      0.71 o 
   1  11  11        4.27        2.99      0.50 o 
   2  11  11        0.68        0.47      0.24 o 
   3  11  11        1.23        1.47      0.65 o 
   4  11  11        0.02       -0.17      0.29 o 
  -7  12  11        3.89        3.58      0.40 o 
  -6  12  11        1.82        0.70      0.43 o 
  -5  12  11        0.16        0.40      0.28 o 
  -4  12  11        4.57        3.72      0.39 o 
  -3  12  11        1.33        0.61      0.30 o 
  -2  12  11        0.47       -0.04      0.43 o 
  -1  12  11       10.97       11.58      0.86 o 
   0  12  11        4.69        4.09      0.46 o 
   1  12  11        1.34        0.77      0.45 o 
   2  12  11        0.36        0.75      0.23 o 
  -5  13  11        1.16        1.27      0.49 o 
  -4  13  11        0.98        1.40      0.33 o 
  -3  13  11        7.28        5.49      0.47 o 
  -2  13  11        7.44        7.83      0.50 o 
  -1  13  11        8.65        7.58      1.15 o 
   0  13  11        6.63        3.04      1.00 o 
 -14   0  12        7.26        7.33      0.89 o 
 -13   0  12        3.68        5.99      0.79 o 
 -11   0  12       14.74       14.77      0.92 o 
 -10   0  12        2.55        2.69      0.47 o 
  -8   0  12        5.06        3.29      0.62 o 
  -7   0  12       25.84       27.30      1.33 o 
  -6   0  12      286.87      271.32      9.37 o 
  -5   0  12       79.40       76.66      1.99 o 
  -4   0  12      181.42      203.18      4.80 o 
  -1   0  12       26.03       24.66      0.81 o 
   0   0  12        8.36        8.42      0.77 o 
   1   0  12       11.73        9.64      0.28 o 
   2   0  12       13.28        9.06      0.35 o 
   3   0  12       13.77       20.11      0.79 o 
   4   0  12        4.01        6.94      0.34 o 
   5   0  12        0.04       -0.12      0.24 o 
   6   0  12        0.24        0.87      0.44 o 
   7   0  12        8.69        6.88      1.12 o 
   8   0  12        7.58        9.42      1.32 o 
 -14   1  12        0.09        0.55      0.35 o 
 -13   1  12        5.00        6.04      0.94 o 
 -12   1  12        3.52        3.76      0.43 o 
 -11   1  12        4.01        2.58      1.16 o 
 -10   1  12        2.42        1.22      0.36 o 
  -9   1  12       18.65       17.25      0.66 o 
  -8   1  12        7.85        7.23      0.75 o 
  -7   1  12        4.24        3.35      0.25 o 
  -6   1  12       10.09       11.53      0.47 o 
  -5   1  12       50.24       44.66      1.12 o 
  -4   1  12       13.98       13.17      0.81 o 
  -3   1  12       77.93       76.68      1.13 o 
  -2   1  12       19.77       21.69      0.76 o 
  -1   1  12       52.85       45.61      0.64 o 
   0   1  12       48.74       53.36      0.76 o 
   1   1  12       27.03       29.31      0.60 o 
   2   1  12        3.15        2.47      0.33 o 
   3   1  12       18.59       15.82      1.14 o 
   4   1  12       14.82       17.49      0.69 o 
   5   1  12        0.20        1.04      0.22 o 
   6   1  12        0.49        0.48      0.47 o 
   7   1  12        1.79        3.40      2.26 o 
   8   1  12        1.45        0.28      1.50 o 
 -14   2  12        3.03        3.31      1.17 o 
 -13   2  12        0.91        1.10      0.55 o 
 -12   2  12        6.85        6.12      0.46 o 
 -11   2  12        2.12        2.04      0.47 o 
 -10   2  12       34.92       37.43      1.80 o 
  -9   2  12       10.86       10.28      0.41 o 
  -8   2  12        3.97        4.08      0.36 o 
  -7   2  12       10.46       10.02      0.42 o 
  -6   2  12       59.36       57.24      1.40 o 
  -5   2  12       26.40       29.79      0.56 o 
  -4   2  12       22.64       25.94      0.96 o 
  -3   2  12       45.06       39.26      0.98 o 
  -2   2  12       45.88       44.32      0.61 o 
  -1   2  12       43.04       48.05      0.70 o 
   0   2  12       57.05       60.25      1.18 o 
   1   2  12      114.62      115.73      1.55 o 
   2   2  12       83.14       73.56      2.00 o 
   3   2  12       22.20       25.19      0.49 o 
   4   2  12       12.30       11.04      0.42 o 
   5   2  12        1.99        2.44      0.41 o 
   6   2  12        1.37        0.48      0.32 o 
   7   2  12        0.42        0.38      0.28 o 
   8   2  12        0.09        1.16      0.69 o 
 -13   3  12        6.81        6.54      0.64 o 
 -12   3  12        3.42        1.93      0.45 o 
 -11   3  12        9.33       10.56      0.59 o 
 -10   3  12       33.22       34.45      0.99 o 
  -9   3  12       12.39       11.05      0.77 o 
  -8   3  12        4.94        4.31      0.20 o 
  -7   3  12        2.00        1.72      0.42 o 
  -6   3  12        3.13        1.11      0.23 o 
  -5   3  12       12.58       10.61      0.29 o 
  -4   3  12       23.94       21.00      0.68 o 
  -3   3  12       10.81        9.52      0.49 o 
  -2   3  12        2.34        2.35      0.16 o 
  -1   3  12       18.59       13.64      0.52 o 
   0   3  12       65.67       64.80      0.87 o 
   1   3  12        7.00        5.28      0.37 o 
   2   3  12        6.80        6.55      0.21 o 
   3   3  12       11.64       10.84      0.59 o 
   4   3  12        8.80        9.72      0.46 o 
   5   3  12        3.46        3.54      0.50 o 
   6   3  12        2.36        2.87      1.23 o 
   7   3  12        1.17        1.87      1.30 o 
   8   3  12        1.06        1.26      0.45 o 
 -13   4  12        1.10        0.69      0.34 o 
 -12   4  12        1.81        1.16      0.42 o 
 -11   4  12        8.86        7.63      0.69 o 
 -10   4  12        0.40        0.82      0.39 o 
  -9   4  12        5.75        4.48      0.37 o 
  -8   4  12        1.00        1.12      0.20 o 
  -7   4  12        0.28        0.62      0.37 o 
  -6   4  12        9.40        6.59      0.69 o 
  -5   4  12       37.34       32.18      1.82 o 
  -4   4  12        4.93        5.53      0.32 o 
  -3   4  12       31.00       33.35      1.01 o 
  -2   4  12        4.31        3.48      0.16 o 
  -1   4  12       28.53       29.06      0.51 o 
   0   4  12       38.25       37.39      0.60 o 
   1   4  12        4.86        5.58      0.26 o 
   2   4  12        3.20        4.73      0.30 o 
   3   4  12        0.19        0.06      0.31 o 
   4   4  12        0.92        0.87      0.77 o 
   5   4  12        0.50        0.40      0.50 o 
   6   4  12        1.60        2.34      0.50 o 
   7   4  12        0.18        0.87      0.33 o 
   8   4  12        0.11       -0.32      0.57 o 
 -13   5  12        0.01       -0.14      0.31 o 
 -12   5  12        3.25        4.31      1.07 o 
 -11   5  12        1.43        1.02      0.42 o 
 -10   5  12       16.21       16.09      1.64 o 
  -9   5  12        9.16       10.34      0.52 o 
  -8   5  12        3.59        2.41      0.35 o 
  -7   5  12        0.34        1.20      0.56 o 
  -6   5  12       14.14       12.59      0.66 o 
  -5   5  12       64.26       73.87      1.41 o 
  -4   5  12        6.20        6.96      0.56 o 
  -3   5  12        0.77        0.75      0.11 o 
  -2   5  12        2.07        1.65      0.20 o 
  -1   5  12       11.37        9.50      0.96 o 
   0   5  12       36.04       33.39      0.70 o 
   1   5  12        2.29        3.29      0.35 o 
   2   5  12        1.02        0.89      0.29 o 
   3   5  12        0.06       -0.17      0.27 o 
   4   5  12        1.74        2.05      0.37 o 
   5   5  12        6.92        4.29      0.59 o 
   6   5  12        4.79        4.45      0.39 o 
   7   5  12        3.40        4.40      0.52 o 
 -12   6  12       14.20       16.35      0.68 o 
 -11   6  12        5.60        5.89      0.66 o 
 -10   6  12       31.09       34.01      1.33 o 
  -9   6  12       18.50       19.99      0.67 o 
  -8   6  12        0.42        1.03      0.40 o 
  -7   6  12       15.62       15.98      0.53 o 
  -6   6  12        3.40        3.40      0.43 o 
  -5   6  12        6.16        5.18      0.25 o 
  -4   6  12       42.48       40.14      0.85 o 
  -3   6  12       11.29       12.56      0.40 o 
  -2   6  12        2.44        1.72      0.23 o 
  -1   6  12        6.21        4.40      0.17 o 
   0   6  12        0.88        0.63      0.23 o 
   1   6  12        3.32        3.44      0.39 o 
   2   6  12        1.84        0.95      0.20 o 
   3   6  12        2.40        2.54      0.66 o 
   4   6  12        0.28        2.66      1.49 o 
   5   6  12        4.45        4.04      0.67 o 
   6   6  12        4.78        3.95      0.62 o 
   7   6  12        2.49        3.20      0.55 o 
 -12   7  12        8.33        9.09      0.64 o 
 -11   7  12       13.71       13.55      0.60 o 
 -10   7  12       17.98       17.80      0.72 o 
  -9   7  12       22.31       24.57      0.81 o 
  -8   7  12        4.31        3.76      0.47 o 
  -7   7  12        5.29        6.03      0.33 o 
  -6   7  12       17.56       19.74      0.65 o 
  -5   7  12        6.17        6.35      0.51 o 
  -4   7  12       14.71       13.65      0.41 o 
  -3   7  12       29.76       30.08      0.70 o 
  -2   7  12       18.65       17.41      0.61 o 
  -1   7  12        3.85        2.71      0.74 o 
   0   7  12        0.87        1.68      0.21 o 
   1   7  12       11.90       11.57      0.35 o 
   2   7  12       10.76        9.53      0.54 o 
   3   7  12        4.12        2.57      0.19 o 
   4   7  12        4.69        3.19      0.87 o 
   5   7  12        1.01        1.53      0.61 o 
   6   7  12        1.91        2.39      0.51 o 
 -11   8  12        1.20        0.59      0.31 o 
 -10   8  12        3.66        2.86      0.41 o 
  -9   8  12       14.86       13.50      0.68 o 
  -8   8  12       25.99       28.05      0.74 o 
  -7   8  12        8.04        9.30      0.44 o 
  -6   8  12        8.48        8.29      0.35 o 
  -5   8  12       12.37       13.71      0.45 o 
  -4   8  12       40.00       40.22      0.95 o 
  -3   8  12       18.26       20.57      0.72 o 
  -2   8  12        6.03        6.20      0.31 o 
  -1   8  12       16.93       16.42      0.57 o 
   0   8  12        1.89        2.43      0.55 o 
   1   8  12        4.00        4.40      0.24 o 
   2   8  12        2.66        1.73      0.90 o 
   3   8  12        4.31        5.32      0.58 o 
   4   8  12        3.15        5.38      0.96 o 
   5   8  12        2.09        2.36      0.31 o 
   6   8  12        1.39        1.21      0.41 o 
 -10   9  12        3.90        4.08      0.46 o 
  -9   9  12        3.42        4.55      0.84 o 
  -8   9  12        2.39        2.84      0.32 o 
  -7   9  12       14.20       14.27      0.49 o 
  -6   9  12        3.31        3.73      0.41 o 
  -5   9  12        3.14        3.48      0.26 o 
  -4   9  12       24.26       25.12      0.66 o 
  -3   9  12        8.51        9.17      0.42 o 
  -2   9  12        4.55        4.75      0.33 o 
  -1   9  12        1.76        2.14      0.26 o 
   0   9  12        0.45        1.49      0.51 o 
   1   9  12        8.74       11.60      0.65 o 
   2   9  12        6.08        4.48      0.26 o 
   3   9  12        2.31        2.73      0.81 o 
   4   9  12        3.96        2.85      0.52 o 
   5   9  12        2.05        2.33      0.54 o 
  -9  10  12        1.32        1.52      0.27 o 
  -8  10  12        1.44        0.50      0.82 o 
  -7  10  12        6.60        5.59      0.58 o 
  -6  10  12        9.06       10.46      0.70 o 
  -5  10  12       29.36       32.17      1.00 o 
  -4  10  12       14.71       12.25      0.71 o 
  -3  10  12       19.92       20.50      0.65 o 
  -2  10  12       24.58       28.40      0.81 o 
  -1  10  12        9.29        9.63      0.39 o 
   0  10  12        1.67        1.01      0.25 o 
   1  10  12        0.34        0.51      0.53 o 
   2  10  12        1.69        1.17      0.20 o 
   3  10  12        0.94        1.80      0.26 o 
   4  10  12        0.38        1.02      0.64 o 
  -8  11  12        7.08        7.70      0.97 o 
  -7  11  12        0.54        0.09      0.33 o 
  -6  11  12       17.27       18.72      0.82 o 
  -5  11  12        5.67        6.46      0.47 o 
  -4  11  12        1.67        2.77      0.50 o 
  -3  11  12        3.73        3.92      0.46 o 
  -2  11  12        4.07        4.08      0.47 o 
  -1  11  12        1.77        1.36      0.37 o 
   0  11  12        1.74        0.56      0.33 o 
   1  11  12        0.85        1.69      0.50 o 
   2  11  12        1.57        0.60      0.33 o 
  -6  12  12        3.06        3.76      0.90 o 
  -5  12  12        5.18        5.25      0.53 o 
  -4  12  12        0.80        0.65      0.54 o 
  -3  12  12        3.05        2.72      0.52 o 
  -2  12  12        4.42        4.46      0.64 o 
  -1  12  12        0.53        0.00      0.48 o 
   0  12  12        7.13        7.22      0.62 o 
   1  12  12        6.18        4.72      0.37 o 
 -13   0  13        2.52        2.86      0.61 o 
 -12   0  13       33.68       37.25      2.22 o 
 -11   0  13        1.94        1.98      0.50 o 
 -10   0  13       17.82       18.13      1.07 o 
  -8   0  13        3.61        3.85      0.51 o 
  -7   0  13       34.61       35.68      1.55 o 
  -6   0  13       43.76       40.93      1.76 o 
  -5   0  13       38.45       32.11      1.00 o 
  -4   0  13       32.78       34.90      1.75 o 
  -3   0  13       67.55       58.12      2.24 o 
  -2   0  13       25.36       22.33      1.71 o 
  -1   0  13       19.67       15.79      0.49 o 
   0   0  13       16.37       16.03      0.53 o 
   1   0  13        0.98        0.93      0.20 o 
   2   0  13        9.99        9.53      0.87 o 
   3   0  13        1.51        0.12      0.19 o 
   4   0  13        4.36        3.77      0.67 o 
   5   0  13        0.01        0.03      0.26 o 
   6   0  13        1.97        4.16      1.06 o 
   7   0  13        1.96        2.40      1.08 o 
 -13   1  13        0.28        1.77      0.58 o 
 -12   1  13        0.07        0.09      0.44 o 
 -11   1  13        2.68        3.52      0.43 o 
 -10   1  13        0.35        0.79      0.46 o 
  -9   1  13        2.40        1.63      0.35 o 
  -8   1  13       14.73       13.61      1.23 o 
  -7   1  13        7.97        7.12      0.92 o 
  -6   1  13        9.68        8.93      0.53 o 
  -5   1  13       13.48       11.42      0.66 o 
  -4   1  13       33.33       35.96      1.02 o 
  -3   1  13       47.62       55.85      0.88 o 
  -2   1  13       40.78       45.96      0.75 o 
  -1   1  13       17.99       16.14      0.32 o 
   0   1  13        4.91        4.04      0.34 o 
   1   1  13        0.31        0.87      0.16 o 
   2   1  13       15.21       14.20      0.39 o 
   3   1  13       12.17       11.87      0.60 o 
   4   1  13        1.77        2.63      0.32 o 
   5   1  13        0.43       -0.07      0.23 o 
   6   1  13        2.40        2.64      0.56 o 
   7   1  13        2.57        5.22      0.67 o 
 -13   2  13        2.76        3.94      1.41 o 
 -12   2  13        3.99        4.99      0.50 o 
 -11   2  13        7.44        6.42      0.47 o 
 -10   2  13        0.74        0.59      0.32 o 
  -9   2  13        4.57        4.82      0.35 o 
  -8   2  13        3.14        2.42      0.37 o 
  -7   2  13        7.03        7.15      0.31 o 
  -6   2  13       27.12       26.94      0.55 o 
  -5   2  13        2.18        3.06      0.21 o 
  -4   2  13       54.10       52.03      0.92 o 
  -3   2  13       30.36       31.49      0.68 o 
  -2   2  13        7.83        6.17      0.41 o 
  -1   2  13       35.23       36.49      0.55 o 
   0   2  13        0.77        0.43      0.15 o 
   1   2  13       19.73       20.40      0.86 o 
   2   2  13       43.58       45.16      1.01 o 
   3   2  13       12.98        8.23      0.40 o 
   4   2  13       11.03       14.77      1.20 o 
   5   2  13        1.60        3.58      1.06 o 
   6   2  13        0.59        0.32      0.42 o 
   7   2  13        1.07        1.82      0.81 o 
 -13   3  13        1.28        1.51      0.41 o 
 -12   3  13        6.11        6.30      0.52 o 
 -11   3  13        3.69        4.87      0.44 o 
 -10   3  13       10.18       11.27      1.56 o 
  -9   3  13       15.96       16.23      1.00 o 
  -8   3  13       11.31       11.15      0.36 o 
  -7   3  13       12.04       13.48      0.35 o 
  -6   3  13        1.17        1.55      0.42 o 
  -5   3  13        7.35        6.23      0.26 o 
  -4   3  13        6.40        6.83      0.37 o 
  -3   3  13       13.69       12.26      1.52 o 
  -2   3  13        6.30        6.23      0.25 o 
  -1   3  13       12.57       11.36      0.44 o 
   0   3  13       77.20       75.43      1.48 o 
   1   3  13       29.79       28.58      0.70 o 
   2   3  13        0.04       -0.05      0.14 o 
   3   3  13        0.88        2.06      0.31 o 
   4   3  13        5.40        4.28      0.46 o 
   5   3  13        4.14        4.04      0.46 o 
   6   3  13        1.02        1.41      0.43 o 
   7   3  13        0.40        0.39      0.40 o 
 -13   4  13        0.63        0.33      0.41 o 
 -12   4  13        1.05        0.33      0.54 o 
 -11   4  13        0.25        0.19      0.38 o 
 -10   4  13        5.22        4.02      0.68 o 
  -9   4  13        7.18        8.18      0.66 o 
  -8   4  13        1.40        2.13      0.30 o 
  -7   4  13        2.59        3.41      0.23 o 
  -6   4  13        0.93        1.85      0.32 o 
  -5   4  13       15.36       14.23      0.84 o 
  -4   4  13       19.02       18.02      0.66 o 
  -3   4  13       45.45       48.44      1.19 o 
  -2   4  13       15.20       14.49      0.43 o 
  -1   4  13       13.13       12.91      0.39 o 
   0   4  13       10.31        9.67      0.31 o 
   1   4  13       22.83       23.87      1.66 o 
   2   4  13        7.29        6.74      0.39 o 
   3   4  13        5.43        5.21      0.46 o 
   4   4  13        7.61        6.27      0.59 o 
   5   4  13        8.72        9.52      1.35 o 
   6   4  13        1.47        2.29      0.40 o 
   7   4  13        0.23        0.48      0.57 o 
 -12   5  13        2.73        2.95      0.41 o 
 -11   5  13        1.27        1.06      0.40 o 
 -10   5  13        4.05        3.40      0.51 o 
  -9   5  13        3.39        3.21      0.32 o 
  -8   5  13        2.80        4.12      0.34 o 
  -7   5  13        2.56        3.47      0.24 o 
  -6   5  13        1.02        0.40      0.59 o 
  -5   5  13        6.13        6.86      0.37 o 
  -4   5  13        2.21        4.16      0.36 o 
  -3   5  13       10.11       11.92      0.46 o 
  -2   5  13       13.03       13.09      0.50 o 
  -1   5  13        0.62        0.94      0.50 o 
   0   5  13        2.59        2.21      0.56 o 
   1   5  13        2.02        2.31      0.30 o 
   2   5  13        1.02        1.66      0.44 o 
   3   5  13        0.20        1.11      0.43 o 
   4   5  13        0.34        0.61      0.35 o 
   5   5  13        0.49        1.87      1.20 o 
   6   5  13        2.23        1.33      0.35 o 
 -12   6  13        3.62        3.24      0.39 o 
 -11   6  13        8.66       10.79      0.61 o 
 -10   6  13        0.97        1.06      0.59 o 
  -9   6  13       15.35       17.02      0.62 o 
  -8   6  13       13.94       15.24      0.59 o 
  -7   6  13       11.29       12.85      0.49 o 
  -6   6  13        8.12        8.76      0.51 o 
  -5   6  13        6.64        6.72      0.89 o 
  -4   6  13       15.11       15.34      0.50 o 
  -3   6  13        0.80        1.10      0.16 o 
  -2   6  13        3.75        3.73      0.24 o 
  -1   6  13        0.71        1.25      0.41 o 
   0   6  13        5.81        5.83      0.75 o 
   1   6  13       16.85       18.00      0.50 o 
   2   6  13        6.85        5.74      0.39 o 
   3   6  13        1.03        1.04      0.47 o 
   4   6  13        0.55        0.60      0.34 o 
   5   6  13        1.18        1.58      0.40 o 
   6   6  13        0.56        1.36      0.53 o 
 -11   7  13       26.40       29.31      1.88 o 
 -10   7  13       18.71       19.52      2.08 o 
  -9   7  13       40.61       47.93      1.14 o 
  -8   7  13       13.57       14.70      0.62 o 
  -7   7  13        7.48        8.79      0.43 o 
  -6   7  13       14.38       14.33      0.58 o 
  -5   7  13        4.09        3.04      0.44 o 
  -4   7  13        0.80        0.80      0.36 o 
  -3   7  13       12.25       12.48      0.62 o 
  -2   7  13        1.92        2.04      0.61 o 
  -1   7  13        5.63        6.28      0.41 o 
   0   7  13        0.37        1.22      0.67 o 
   1   7  13        2.77        4.56      0.27 o 
   2   7  13        9.65        9.69      0.35 o 
   3   7  13        2.07        1.20      0.38 o 
   4   7  13        0.27        1.11      0.41 o 
   5   7  13        0.04        0.16      0.57 o 
 -11   8  13        2.66        1.65      0.33 o 
 -10   8  13        0.25        0.02      0.37 o 
  -9   8  13        4.45        3.92      0.33 o 
  -8   8  13       10.51        9.99      0.41 o 
  -7   8  13       21.46       21.88      1.85 o 
  -6   8  13       10.51       10.47      0.54 o 
  -5   8  13       42.59       47.40      1.06 o 
  -4   8  13        5.26        4.76      0.70 o 
  -3   8  13       16.63       19.52      2.25 o 
  -2   8  13       26.17       25.24      0.80 o 
  -1   8  13        2.29        1.52      0.48 o 
   0   8  13        2.07        1.30      0.24 o 
   1   8  13        2.83        1.86      0.36 o 
   2   8  13        0.04        0.55      0.21 o 
   3   8  13        2.26        0.78      1.02 o 
   4   8  13        0.60        0.75      0.65 o 
   5   8  13        0.01        0.03      0.35 o 
 -10   9  13        6.72        6.55      0.86 o 
  -9   9  13        8.47        9.46      0.44 o 
  -8   9  13        2.84        2.66      0.32 o 
  -7   9  13        6.45        8.40      0.47 o 
  -6   9  13        3.00        3.11      0.47 o 
  -5   9  13        2.37        2.60      0.45 o 
  -4   9  13       19.59       18.53      1.18 o 
  -3   9  13       49.31       52.32      1.51 o 
  -2   9  13        7.57       10.13      0.41 o 
  -1   9  13        1.18        1.14      0.21 o 
   0   9  13        1.48        1.78      0.23 o 
   1   9  13        0.41        0.09      0.19 o 
   2   9  13        2.66        3.76      0.65 o 
   3   9  13        0.74        0.99      0.42 o 
   4   9  13        0.88        1.13      1.13 o 
  -9  10  13        1.68        2.33      0.29 o 
  -8  10  13        2.31        1.52      0.41 o 
  -7  10  13        1.60        0.77      0.57 o 
  -6  10  13        5.89        7.02      0.59 o 
  -5  10  13       12.35       13.87      0.66 o 
  -4  10  13        1.42        1.64      0.33 o 
  -3  10  13        5.82        5.18      0.62 o 
  -2  10  13       20.83       22.68      1.78 o 
  -1  10  13       18.00       22.38      1.29 o 
   0  10  13        3.54        3.37      0.66 o 
   1  10  13        2.32        1.72      0.25 o 
   2  10  13        0.98        0.95      0.28 o 
   3  10  13        1.58        0.78      0.29 o 
  -7  11  13        1.12        0.64      0.34 o 
  -6  11  13        0.21       -0.70      0.47 o 
  -5  11  13        5.21        4.24      0.46 o 
  -4  11  13        4.87        5.04      0.45 o 
  -3  11  13        2.48        1.61      0.54 o 
  -2  11  13        3.86        4.66      0.68 o 
  -1  11  13        2.07        2.32      0.31 o 
   0  11  13        0.01       -0.18      0.37 o 
   1  11  13        0.01        1.72      0.40 o 
  -4  12  13        3.16        3.04      0.50 o 
  -3  12  13        3.58        4.34      0.36 o 
  -2  12  13        3.12        2.83      0.36 o 
 -13   0  14        1.00        0.40      0.76 o 
 -12   0  14        2.39        3.61      0.90 o 
 -11   0  14        8.65        6.26      0.65 o 
 -10   0  14        0.39        0.58      0.46 o 
  -9   0  14        5.25        5.66      0.58 o 
  -8   0  14        1.51        0.77      0.43 o 
  -7   0  14       15.50       13.66      0.85 o 
  -6   0  14       34.94       33.71      1.54 o 
  -5   0  14        1.22        0.62      0.45 o 
  -4   0  14        3.06        3.70      1.27 o 
  -3   0  14        7.23        5.83      0.75 o 
  -2   0  14       17.96       20.04      0.59 o 
  -1   0  14        9.88       13.95      0.47 o 
   0   0  14        0.16        0.79      0.47 o 
   1   0  14        1.22        1.86      0.28 o 
   2   0  14        0.69        1.14      0.38 o 
   3   0  14        1.83        1.07      0.36 o 
   4   0  14        2.81        4.01      0.44 o 
   5   0  14        0.02        1.10      1.01 o 
   6   0  14        0.26        1.93      0.74 o 
 -13   1  14        0.94        0.58      0.41 o 
 -12   1  14       10.32       12.09      0.66 o 
 -11   1  14        3.18        2.53      0.60 o 
 -10   1  14        1.21        1.27      0.49 o 
  -9   1  14        5.71        5.85      0.42 o 
  -8   1  14        8.06        8.75      1.08 o 
  -7   1  14        2.96        1.85      0.30 o 
  -6   1  14       15.42       15.88      0.55 o 
  -5   1  14        6.66        7.48      0.59 o 
  -4   1  14        7.45        6.66      0.23 o 
  -3   1  14        1.82        1.55      0.27 o 
  -2   1  14        1.39        1.95      0.51 o 
  -1   1  14       10.29        8.77      0.29 o 
   0   1  14        8.71        8.97      0.25 o 
   1   1  14        2.72        2.92      0.35 o 
   2   1  14       15.85       14.77      0.42 o 
   3   1  14       13.60       10.85      0.35 o 
   4   1  14        5.70        6.57      0.36 o 
   5   1  14        2.12        1.89      0.60 o 
   6   1  14        1.20        2.48      0.64 o 
 -13   2  14        4.29        5.33      1.35 o 
 -12   2  14        0.28        0.00      0.06 o 
 -11   2  14        7.32        7.93      0.79 o 
 -10   2  14        1.39        3.49      0.72 o 
  -9   2  14       11.21       11.75      0.48 o 
  -8   2  14        4.04        4.40      0.31 o 
  -7   2  14        8.73        9.60      0.44 o 
  -6   2  14        1.61        1.51      0.30 o 
  -5   2  14        5.32        6.50      0.28 o 
  -4   2  14        6.96        8.83      0.32 o 
  -3   2  14        5.27        6.30      0.26 o 
  -2   2  14        1.45        1.24      0.39 o 
  -1   2  14       11.87       13.71      0.56 o 
   0   2  14       14.42       13.10      0.33 o 
   1   2  14        6.60        6.72      0.68 o 
   2   2  14        1.72        2.39      0.30 o 
   3   2  14        5.07        6.63      0.37 o 
   4   2  14        2.46        2.46      0.39 o 
   5   2  14        1.50        1.83      0.84 o 
   6   2  14        0.65        0.94      2.44 o 
 -13   3  14        4.56        5.53      0.87 o 
 -12   3  14        2.80        2.60      0.44 o 
 -11   3  14        0.32        0.35      0.90 o 
 -10   3  14        7.49        7.60      0.65 o 
  -9   3  14       18.70       20.90      0.63 o 
  -8   3  14        7.77        8.01      0.41 o 
  -7   3  14        1.07        0.58      0.19 o 
  -6   3  14        9.99       12.17      0.39 o 
  -5   3  14       67.43       70.24      2.35 o 
  -4   3  14       45.17       44.22      1.15 o 
  -3   3  14       38.39       38.82      0.76 o 
  -2   3  14       29.58       33.40      1.57 o 
  -1   3  14       13.43       13.03      0.41 o 
   0   3  14        9.02        9.37      0.34 o 
   1   3  14        0.50        1.07      0.15 o 
   2   3  14        3.80        4.87      0.33 o 
   3   3  14        5.99        6.54      1.14 o 
   4   3  14        3.48        2.77      0.48 o 
   5   3  14        0.89        2.13      0.50 o 
   6   3  14        0.52        0.62      0.46 o 
 -12   4  14        4.26        8.11      0.91 o 
 -11   4  14       16.39       18.49      0.89 o 
 -10   4  14       24.53       28.14      1.92 o 
  -9   4  14        6.50        8.06      0.40 o 
  -8   4  14        5.10        6.64      0.72 o 
  -7   4  14        2.02        1.84      0.48 o 
  -6   4  14        5.31        5.50      0.37 o 
  -5   4  14        1.61        1.93      0.34 o 
  -4   4  14       35.82       34.27      0.78 o 
  -3   4  14       11.33       10.45      0.35 o 
  -2   4  14        0.30        0.80      0.33 o 
  -1   4  14        0.19       -0.22      0.15 o 
   0   4  14        1.20        0.77      0.60 o 
   1   4  14        3.68        3.68      0.63 o 
   2   4  14        0.71        1.17      0.38 o 
   3   4  14        0.03       -0.23      0.30 o 
   4   4  14        1.82        1.67      0.50 o 
   5   4  14        0.35        0.15      0.29 o 
   6   4  14        0.05        0.46      0.63 o 
 -12   5  14        2.59        3.19      0.46 o 
 -11   5  14        5.88        5.78      0.52 o 
 -10   5  14        9.73       10.32      0.90 o 
  -9   5  14        2.58        2.96      1.08 o 
  -8   5  14        4.22        3.28      0.38 o 
  -7   5  14        2.44        2.60      0.27 o 
  -6   5  14        7.78        9.41      0.32 o 
  -5   5  14        5.56        6.35      0.28 o 
  -4   5  14        1.66        1.55      0.28 o 
  -3   5  14        8.23        9.64      0.32 o 
  -2   5  14        9.92       10.42      0.37 o 
  -1   5  14        1.11        1.23      0.27 o 
   0   5  14       11.78       12.09      0.93 o 
   1   5  14        7.12        7.85      0.79 o 
   2   5  14        3.07        5.52      0.67 o 
   3   5  14        0.28        0.84      0.50 o 
   4   5  14        0.65        1.42      0.37 o 
   5   5  14        0.71        0.33      0.61 o 
 -12   6  14        3.79        2.96      0.68 o 
 -11   6  14       12.90       10.48      0.75 o 
 -10   6  14        6.24        6.57      0.74 o 
  -9   6  14       13.63       15.91      0.58 o 
  -8   6  14        2.74        3.15      0.40 o 
  -7   6  14        3.69        4.98      0.36 o 
  -6   6  14       13.35       15.46      1.91 o 
  -5   6  14       42.66       45.61      1.01 o 
  -4   6  14        4.59        6.43      0.26 o 
  -3   6  14        4.02        4.10      0.22 o 
  -2   6  14        1.37        1.50      0.31 o 
  -1   6  14        2.66        2.18      0.43 o 
   0   6  14        4.34        2.96      0.26 o 
   1   6  14        1.51        2.31      0.31 o 
   2   6  14        3.33        3.24      0.34 o 
   3   6  14        0.37        0.67      0.70 o 
   4   6  14        0.05        0.00      0.42 o 
   5   6  14        0.68        1.40      0.68 o 
 -11   7  14        5.24        5.18      0.48 o 
 -10   7  14        9.76       10.47      0.57 o 
  -9   7  14        6.38        6.43      0.40 o 
  -8   7  14        6.65        6.93      0.44 o 
  -7   7  14        8.17        8.03      0.90 o 
  -6   7  14        1.98        2.79      0.84 o 
  -5   7  14       12.76       12.08      0.68 o 
  -4   7  14       15.27       15.60      0.43 o 
  -3   7  14       17.65       16.00      0.53 o 
  -2   7  14       20.46       23.62      1.76 o 
  -1   7  14        4.05        3.42      0.33 o 
   0   7  14        0.67        0.44      0.53 o 
   1   7  14        0.73        0.65      0.21 o 
   2   7  14        0.42        0.48      0.30 o 
   3   7  14        0.20       -0.14      0.56 o 
   4   7  14        1.46        2.17      0.38 o 
 -10   8  14       11.35       12.61      0.49 o 
  -9   8  14        1.45        1.33      0.32 o 
  -8   8  14        0.79        0.49      0.41 o 
  -7   8  14        4.59        4.00      0.52 o 
  -6   8  14        2.89        2.19      0.25 o 
  -5   8  14        4.29        2.65      0.41 o 
  -4   8  14       16.05       18.33      0.89 o 
  -3   8  14       15.01       14.96      0.45 o 
  -2   8  14        6.07        6.64      0.58 o 
  -1   8  14        0.46        0.30      0.58 o 
   0   8  14        0.29        0.51      0.24 o 
   1   8  14        0.48        0.17      0.34 o 
   2   8  14        1.89        0.91      0.37 o 
   3   8  14        0.51        0.17      0.34 o 
   4   8  14        0.80        0.97      0.36 o 
  -9   9  14        8.28        8.92      0.42 o 
  -8   9  14        5.72        4.69      0.42 o 
  -7   9  14        0.28        0.85      0.45 o 
  -6   9  14        0.14        0.60      0.32 o 
  -5   9  14        0.27        0.63      0.53 o 
  -4   9  14        7.56       10.69      0.53 o 
  -3   9  14       13.83       13.82      0.62 o 
  -2   9  14       18.82       19.01      1.13 o 
  -1   9  14       10.01       13.38      0.63 o 
   0   9  14        1.21        2.39      0.32 o 
   1   9  14        1.85        3.10      0.33 o 
   2   9  14        0.11        0.77      0.67 o 
   3   9  14        0.50        0.41      0.47 o 
  -8  10  14        6.47        5.91      0.66 o 
  -7  10  14       13.13       12.36      0.66 o 
  -6  10  14        2.48        2.57      0.53 o 
  -5  10  14        6.72        6.34      0.57 o 
  -4  10  14       11.99       12.46      0.79 o 
  -3  10  14        4.28        4.17      0.58 o 
  -2  10  14       12.61       15.65      0.74 o 
  -1  10  14        4.00        3.54      0.44 o 
   0  10  14        2.05        1.80      0.61 o 
   1  10  14        0.43        0.72      0.95 o 
  -6  11  14        0.24       -0.59      0.39 o 
  -5  11  14        1.02        0.30      0.38 o 
  -4  11  14        5.35        4.66      0.68 o 
  -3  11  14        3.59        2.42      0.56 o 
  -2  11  14        0.28       -0.05      0.36 o 
  -1  11  14        0.49       -0.07      0.52 o 
 -13   0  15       12.68       13.32      1.13 o 
 -12   0  15       24.53       29.92      1.80 o 
 -11   0  15        2.09        2.16      0.81 o 
 -10   0  15       11.42       12.90      0.99 o 
  -8   0  15        2.38        2.98      0.50 o 
  -7   0  15        0.13        0.29      0.41 o 
  -6   0  15        0.04       -0.20      0.34 o 
  -5   0  15        0.32        0.08      0.30 o 
  -4   0  15        2.38        1.07      0.36 o 
  -3   0  15        1.88        1.41      0.23 o 
  -2   0  15        0.52        0.50      0.20 o 
  -1   0  15        0.34        0.72      0.20 o 
   0   0  15        4.09        5.37      0.30 o 
   1   0  15        2.82        3.22      0.85 o 
   2   0  15        0.94        0.45      0.26 o 
   3   0  15        0.37        0.37      0.34 o 
   4   0  15        2.11        2.27      0.74 o 
   5   0  15        2.08        3.63      0.78 o 
   6   0  15        1.37        0.38      0.72 o 
 -13   1  15        5.36        4.07      0.84 o 
 -12   1  15        3.53        4.28      0.46 o 
 -11   1  15       16.87       19.99      1.02 o 
 -10   1  15        5.36        5.84      0.50 o 
  -9   1  15        2.42        2.67      0.49 o 
  -8   1  15        2.89        3.09      0.26 o 
  -7   1  15        9.42        7.61      0.37 o 
  -6   1  15       14.23       15.59      0.47 o 
  -5   1  15       17.39       17.38      0.49 o 
  -4   1  15        6.53        7.05      0.48 o 
  -3   1  15        3.14        3.82      0.26 o 
  -2   1  15        0.50        0.72      0.29 o 
  -1   1  15        0.55        0.30      0.23 o 
   0   1  15        7.89        7.51      0.26 o 
   1   1  15        8.84        8.76      0.47 o 
   2   1  15       10.96       10.33      0.40 o 
   3   1  15        9.35        9.40      2.04 o 
   4   1  15        1.13        2.27      1.10 o 
   5   1  15        0.20        0.13      0.90 o 
 -12   2  15        2.07        1.63      0.54 o 
 -11   2  15        1.77        2.17      0.45 o 
 -10   2  15        8.46        7.38      0.61 o 
  -9   2  15        0.11       -0.49      0.33 o 
  -8   2  15       29.02       31.20      1.42 o 
  -7   2  15        6.11        6.86      0.32 o 
  -6   2  15        5.95        5.37      0.29 o 
  -5   2  15       17.72       22.51      0.59 o 
  -4   2  15       48.02       54.56      1.00 o 
  -3   2  15       16.24       14.75      0.82 o 
  -2   2  15        9.15        9.63      0.30 o 
  -1   2  15        4.69        5.98      0.42 o 
   0   2  15        1.40        1.96      0.20 o 
   1   2  15        0.40        0.18      0.26 o 
   2   2  15        2.68        2.59      0.33 o 
   3   2  15        7.53        5.81      1.12 o 
   4   2  15        1.85        1.46      0.29 o 
   5   2  15        1.33        0.58      0.68 o 
 -12   3  15        1.42        0.85      0.42 o 
 -11   3  15       26.43       28.26      2.07 o 
 -10   3  15       14.83       15.78      1.03 o 
  -9   3  15       33.43       39.64      1.06 o 
  -8   3  15       16.39       19.53      0.64 o 
  -7   3  15        2.36        2.72      0.71 o 
  -6   3  15        1.52        2.30      0.34 o 
  -5   3  15       21.25       22.41      0.63 o 
  -4   3  15       17.35       16.25      0.87 o 
  -3   3  15        2.86        1.82      0.45 o 
  -2   3  15        3.34        3.78      0.40 o 
  -1   3  15        1.15        1.56      0.19 o 
   0   3  15        3.96        4.00      0.24 o 
   1   3  15        7.26        7.80      0.57 o 
   2   3  15       10.45       10.05      0.98 o 
   3   3  15        7.45       10.49      0.63 o 
   4   3  15        2.85        2.82      1.20 o 
   5   3  15        0.72        1.08      0.32 o 
 -12   4  15        2.99        2.62      0.77 o 
 -11   4  15       13.55       14.65      0.75 o 
 -10   4  15       31.42       30.41      1.17 o 
  -9   4  15       31.53       40.74      1.08 o 
  -8   4  15        5.45        5.87      0.36 o 
  -7   4  15       10.41       11.28      0.34 o 
  -6   4  15        2.48        2.20      0.39 o 
  -5   4  15       15.13       14.27      0.39 o 
  -4   4  15       88.89       95.38      1.88 o 
  -3   4  15       37.23       41.38      0.83 o 
  -2   4  15       11.48       12.76      0.81 o 
  -1   4  15       12.95       12.00      1.01 o 
   0   4  15        5.94        5.84      0.37 o 
   1   4  15        0.20        0.32      0.37 o 
   2   4  15        2.08        3.34      0.56 o 
   3   4  15        4.15        6.34      0.79 o 
   4   4  15        2.32        1.31      0.34 o 
   5   4  15        0.14        0.24      0.28 o 
 -11   5  15        2.10        2.47      0.38 o 
 -10   5  15        2.29        2.57      0.49 o 
  -9   5  15        6.87        6.07      0.35 o 
  -8   5  15        2.22        2.65      0.28 o 
  -7   5  15        3.12        3.35      0.28 o 
  -6   5  15        5.01        5.20      0.25 o 
  -5   5  15        3.06        2.19      0.31 o 
  -4   5  15        5.78        7.09      0.30 o 
  -3   5  15       15.64       16.93      0.49 o 
  -2   5  15        8.77       12.02      0.42 o 
  -1   5  15        6.66        5.59      0.44 o 
   0   5  15       14.41       12.04      0.56 o 
   1   5  15        3.42        4.11      0.43 o 
   2   5  15        1.65        1.47      0.33 o 
   3   5  15        1.79        1.47      0.29 o 
   4   5  15        0.02        0.17      0.39 o 
 -11   6  15        7.94        7.17      0.55 o 
 -10   6  15       16.97       15.61      1.39 o 
  -9   6  15        9.69        8.77      0.47 o 
  -8   6  15       10.49       10.92      0.50 o 
  -7   6  15        9.90        9.42      0.37 o 
  -6   6  15        9.39        8.63      0.44 o 
  -5   6  15        6.16        5.28      0.53 o 
  -4   6  15       16.73       17.51      0.45 o 
  -3   6  15       25.58       27.07      2.18 o 
  -2   6  15       25.22       24.24      0.87 o 
  -1   6  15        3.09        4.76      0.29 o 
   0   6  15        8.35        7.48      0.94 o 
   1   6  15        6.25        7.58      0.42 o 
   2   6  15        3.04        2.18      0.50 o 
   3   6  15        0.68        0.42      0.45 o 
   4   6  15        0.45        0.36      0.45 o 
 -10   7  15       11.26       12.29      0.62 o 
  -9   7  15        0.29        0.18      0.37 o 
  -8   7  15        3.29        1.96      0.29 o 
  -7   7  15       15.52       16.40      0.77 o 
  -6   7  15       15.12       15.38      0.48 o 
  -5   7  15        2.41        2.93      0.26 o 
  -4   7  15       12.60       10.11      0.42 o 
  -3   7  15       20.11       20.84      1.17 o 
  -2   7  15        9.35        8.42      0.81 o 
  -1   7  15        9.07        8.23      0.77 o 
   0   7  15        8.99        9.15      0.43 o 
   1   7  15       10.22       12.80      0.53 o 
   2   7  15        3.24        4.24      1.14 o 
   3   7  15        0.02       -0.26      0.51 o 
  -9   8  15       25.48       27.24      1.08 o 
  -8   8  15       14.68       13.83      0.67 o 
  -7   8  15        1.07        0.48      0.26 o 
  -6   8  15       12.42       10.77      0.70 o 
  -5   8  15       13.51       13.74      0.79 o 
  -4   8  15        7.17        5.89      0.47 o 
  -3   8  15        0.46        0.94      0.30 o 
  -2   8  15        2.28        2.50      0.31 o 
  -1   8  15        5.80        8.67      0.41 o 
   0   8  15        4.81        6.27      0.32 o 
   1   8  15        0.66        1.93      0.69 o 
   2   8  15        2.95        2.13      0.37 o 
  -8   9  15       12.92       11.95      0.60 o 
  -7   9  15       22.76       23.14      1.46 o 
  -6   9  15       10.98       13.68      0.69 o 
  -5   9  15       11.36       14.06      1.86 o 
  -4   9  15        2.42        1.75      0.51 o 
  -3   9  15        2.04        3.49      0.46 o 
  -2   9  15        0.72        0.47      0.28 o 
  -1   9  15        2.73        2.55      0.28 o 
   0   9  15        2.71        1.12      0.24 o 
   1   9  15        5.87        4.64      0.55 o 
  -6  10  15        2.98        2.29      0.43 o 
  -5  10  15        2.65        2.88      0.41 o 
  -4  10  15        4.01        5.04      0.69 o 
  -3  10  15       16.62       17.15      0.85 o 
  -2  10  15       29.94       32.98      0.97 o 
  -1  10  15        8.93       10.98      0.60 o 
 -12   0  16        0.62        1.50      0.66 o 
 -11   0  16        0.17        0.08      0.54 o 
 -10   0  16        0.01        0.63      0.72 o 
  -9   0  16        4.54        7.20      0.80 o 
  -8   0  16        5.20        5.36      0.60 o 
  -7   0  16        5.39        6.25      0.45 o 
  -6   0  16        0.12        0.10      0.41 o 
  -5   0  16        0.06       -0.13      0.62 o 
  -4   0  16        6.77        7.49      1.00 o 
  -3   0  16        6.10        5.75      0.85 o 
  -2   0  16        0.24        0.52      0.31 o 
  -1   0  16        0.25        0.11      0.31 o 
   0   0  16        1.54        1.31      0.30 o 
   1   0  16        0.09        0.34      0.20 o 
   2   0  16        1.17        0.47      0.36 o 
   3   0  16        2.63        2.63      0.77 o 
   4   0  16        2.13        4.65      1.06 o 
 -12   1  16       15.39       18.34      1.04 o 
 -11   1  16       12.98       13.82      0.80 o 
 -10   1  16       15.12       15.85      0.81 o 
  -9   1  16        0.49        0.38      0.65 o 
  -8   1  16        0.84        0.71      0.25 o 
  -7   1  16       32.78       33.49      0.95 o 
  -6   1  16       21.32       21.53      0.53 o 
  -5   1  16        8.17        8.29      0.29 o 
  -4   1  16       12.89       14.88      0.36 o 
  -3   1  16       15.17       17.75      0.42 o 
  -2   1  16        7.58        8.50      1.01 o 
  -1   1  16        0.17        0.72      0.28 o 
   0   1  16        0.35        0.70      0.17 o 
   1   1  16        2.50        2.01      0.25 o 
   2   1  16        3.25        2.40      0.27 o 
   3   1  16        3.62        4.34      0.74 o 
   4   1  16        2.22        3.88      1.52 o 
 -12   2  16        1.91        1.33      0.45 o 
 -11   2  16        3.41        3.71      1.31 o 
 -10   2  16       20.95       24.23      1.07 o 
  -9   2  16        8.10        8.27      1.08 o 
  -8   2  16       18.73       19.00      1.59 o 
  -7   2  16       29.61       30.21      2.23 o 
  -6   2  16       11.02       11.23      0.96 o 
  -5   2  16       13.49       14.55      0.46 o 
  -4   2  16        4.54        5.88      0.83 o 
  -3   2  16        7.09        7.05      0.35 o 
  -2   2  16        1.65        1.89      0.24 o 
  -1   2  16        3.17        2.57      0.19 o 
   0   2  16        1.88        2.47      0.28 o 
   1   2  16        6.20        5.35      0.39 o 
   2   2  16        5.83        4.47      0.80 o 
   3   2  16        5.92        6.43      1.12 o 
   4   2  16        4.08        7.71      0.71 o 
 -12   3  16        0.23        0.04      0.48 o 
 -11   3  16        0.57       -0.15      0.55 o 
 -10   3  16       40.92       42.98      1.63 o 
  -9   3  16       18.23       17.82      0.79 o 
  -8   3  16       21.51       19.11      1.51 o 
  -7   3  16       12.61       13.36      0.59 o 
  -6   3  16        9.28        7.68      0.43 o 
  -5   3  16       13.18       14.42      0.65 o 
  -4   3  16       13.03       13.73      0.93 o 
  -3   3  16       25.85       28.52      1.14 o 
  -2   3  16       17.14       17.89      0.78 o 
  -1   3  16        3.02        4.86      0.33 o 
   0   3  16        0.05       -0.21      0.70 o 
   1   3  16        1.98        1.50      0.37 o 
   2   3  16        3.81        4.55      0.45 o 
   3   3  16        4.07        5.96      0.78 o 
   4   3  16        1.74        3.11      0.36 o 
 -11   4  16        0.96        1.26      0.36 o 
 -10   4  16       10.98        9.48      0.91 o 
  -9   4  16        6.28        7.37      0.86 o 
  -8   4  16        2.83        2.64      0.82 o 
  -7   4  16        0.21        0.45      0.20 o 
  -6   4  16        3.22        2.66      0.30 o 
  -5   4  16        6.11        5.97      0.29 o 
  -4   4  16        2.18        2.36      0.24 o 
  -3   4  16        8.74        6.30      0.42 o 
  -2   4  16        6.14        8.52      0.44 o 
  -1   4  16       11.75       11.56      0.51 o 
   0   4  16        8.62        6.90      0.69 o 
   1   4  16        3.15        3.63      0.35 o 
   2   4  16        1.64        2.22      0.49 o 
   3   4  16        1.07        1.20      0.79 o 
   4   4  16        0.12       -0.24      0.44 o 
 -11   5  16        0.91        0.71      0.35 o 
 -10   5  16       21.05       20.48      1.26 o 
  -9   5  16       14.32       13.77      0.66 o 
  -8   5  16        6.97        7.41      0.38 o 
  -7   5  16        3.66        2.78      0.75 o 
  -6   5  16        6.38        6.98      0.34 o 
  -5   5  16        6.68        5.91      0.76 o 
  -4   5  16        5.77        4.39      0.26 o 
  -3   5  16       18.18       22.15      0.70 o 
  -2   5  16        8.10        7.14      0.39 o 
  -1   5  16        0.93        1.03      0.31 o 
   0   5  16        5.17        4.93      0.53 o 
   1   5  16       12.77       12.46      0.73 o 
   2   5  16        1.22        2.39      0.33 o 
   3   5  16        0.31       -0.07      0.57 o 
 -10   6  16        0.73        1.67      0.29 o 
  -9   6  16        0.33        0.61      0.34 o 
  -8   6  16        4.00        3.51      1.03 o 
  -7   6  16        2.89        2.71      0.34 o 
  -6   6  16        8.84        7.93      0.82 o 
  -5   6  16       13.91       11.76      0.43 o 
  -4   6  16        7.11        7.32      0.98 o 
  -3   6  16       43.85       49.53      1.47 o 
  -2   6  16       42.48       55.50      1.48 o 
  -1   6  16       26.36       26.24      1.61 o 
   0   6  16       16.91       14.96      0.62 o 
   1   6  16       12.52       15.85      0.63 o 
   2   6  16        3.40        4.80      0.63 o 
   3   6  16        0.05        0.65      0.59 o 
  -9   7  16       22.07       22.76      0.68 o 
  -8   7  16       30.33       31.88      1.38 o 
  -7   7  16        6.31        5.67      0.63 o 
  -6   7  16        1.51        1.72      0.48 o 
  -5   7  16        4.24        5.46      0.46 o 
  -4   7  16       21.80       26.77      0.98 o 
  -3   7  16        9.78        8.44      0.91 o 
  -2   7  16        3.76        4.65      0.38 o 
  -1   7  16        1.63        2.74      0.77 o 
   0   7  16        2.21        3.00      0.35 o 
   1   7  16        0.08        1.04      0.62 o 
   2   7  16        0.60        0.49      0.64 o 
  -8   8  16       20.01       23.27      1.06 o 
  -7   8  16       32.08       33.66      1.14 o 
  -6   8  16       18.77       18.70      0.78 o 
  -5   8  16        0.92        2.43      0.47 o 
  -4   8  16        0.97        0.59      1.21 o 
  -3   8  16        3.18        2.98      1.06 o 
  -2   8  16        8.45        9.34      0.91 o 
  -1   8  16        6.14        5.61      0.37 o 
   0   8  16        1.42        1.52      0.27 o 
   1   8  16        1.28        1.20      0.33 o 
  -7   9  16        0.03       -0.02      0.54 o 
  -6   9  16        4.09        2.30      0.53 o 
  -5   9  16        6.76        7.53      0.41 o 
  -4   9  16       17.54       19.47      0.81 o 
  -3   9  16       14.52       14.58      0.61 o 
  -2   9  16        6.40        4.91      0.55 o 
  -1   9  16        5.05        6.42      0.58 o 
 -11   0  17        4.24        4.05      0.65 o 
 -10   0  17        7.44       10.22      0.99 o 
  -9   0  17       29.61       25.36      1.11 o 
  -8   0  17        0.01        0.36      0.31 o 
  -7   0  17        0.15       -0.40      0.36 o 
  -6   0  17       22.95       26.28      0.98 o 
  -5   0  17       30.42       33.93      1.00 o 
  -4   0  17       10.40        7.74      0.38 o 
  -3   0  17        5.94        4.95      0.39 o 
  -2   0  17        9.81       11.97      0.50 o 
  -1   0  17       29.89       30.36      0.87 o 
   0   0  17        1.74        1.32      0.23 o 
   1   0  17        0.11       -0.62      0.61 o 
   2   0  17        0.07        1.36      0.97 o 
   3   0  17        1.16        0.28      0.95 o 
 -11   1  17        3.03        2.79      0.49 o 
 -10   1  17        0.95        0.24      0.62 o 
  -9   1  17       11.75       13.84      1.55 o 
  -8   1  17        4.55        5.10      0.77 o 
  -7   1  17        9.85       11.65      0.96 o 
  -6   1  17       36.22       39.85      0.84 o 
  -5   1  17       17.81       21.19      1.09 o 
  -4   1  17        0.79        0.87      0.24 o 
  -3   1  17       13.95       14.65      0.38 o 
  -2   1  17       11.78       13.73      0.57 o 
  -1   1  17        1.24        1.44      0.25 o 
   0   1  17        7.14        8.06      0.49 o 
   1   1  17        2.56        3.12      0.50 o 
   2   1  17        2.85        1.22      0.70 o 
   3   1  17        1.53        2.21      0.53 o 
 -11   2  17        2.20        2.07      1.35 o 
 -10   2  17        5.66        5.52      0.53 o 
  -9   2  17       17.08       18.23      0.93 o 
  -8   2  17       19.21       18.47      1.07 o 
  -7   2  17       19.80       18.61      0.55 o 
  -6   2  17       22.10       22.56      0.56 o 
  -5   2  17        1.10        1.37      0.31 o 
  -4   2  17       10.66       11.61      0.40 o 
  -3   2  17        0.23        0.53      0.57 o 
  -2   2  17        5.26        5.09      0.78 o 
  -1   2  17        3.74        4.18      0.37 o 
   0   2  17        0.46        0.30      0.31 o 
   1   2  17        2.47        2.90      0.30 o 
   2   2  17        2.25        1.30      0.27 o 
   3   2  17        1.30        0.66      0.94 o 
 -11   3  17        1.30        2.65      0.46 o 
 -10   3  17       10.85       12.01      0.66 o 
  -9   3  17       42.63       51.37      1.91 o 
  -8   3  17        1.13        0.32      0.60 o 
  -7   3  17        1.45        1.56      0.27 o 
  -6   3  17       17.87       16.15      0.51 o 
  -5   3  17       13.59       12.38      0.69 o 
  -4   3  17        2.98        3.77      0.26 o 
  -3   3  17        0.59        0.28      0.28 o 
  -2   3  17        1.90        3.67      0.65 o 
  -1   3  17        0.79        1.34      0.35 o 
   0   3  17        0.97        0.28      0.45 o 
   1   3  17        1.85        0.42      0.33 o 
   2   3  17        0.33       -0.04      0.36 o 
   3   3  17        0.11       -0.12      0.51 o 
 -10   4  17        0.48       -0.68      1.10 o 
  -9   4  17       15.11       13.69      0.58 o 
  -8   4  17        3.54        3.76      0.30 o 
  -7   4  17       10.12       10.65      0.51 o 
  -6   4  17        0.16        0.11      0.19 o 
  -5   4  17        3.04        2.91      0.26 o 
  -4   4  17       14.11       13.51      0.48 o 
  -3   4  17        0.25        0.32      0.39 o 
  -2   4  17        2.73        3.08      0.44 o 
  -1   4  17        1.50        1.13      0.31 o 
   0   4  17        0.58        1.71      0.48 o 
   1   4  17        8.09        5.57      0.62 o 
   2   4  17        8.52        9.36      0.72 o 
 -10   5  17        2.52        1.78      0.33 o 
  -9   5  17        3.81        3.26      0.35 o 
  -8   5  17        1.82        2.11      0.25 o 
  -7   5  17        1.97        1.92      0.71 o 
  -6   5  17        9.49       11.48      0.90 o 
  -5   5  17        1.51        1.21      0.26 o 
  -4   5  17        2.02        1.60      0.45 o 
  -3   5  17       17.53       17.45      0.64 o 
  -2   5  17       37.99       52.22      1.68 o 
  -1   5  17       27.84       29.52      0.97 o 
   0   5  17       21.62       18.45      0.69 o 
   1   5  17       13.96       17.30      1.12 o 
   2   5  17        2.75        4.63      0.44 o 
  -9   6  17        8.28        7.88      0.86 o 
  -8   6  17       15.66       17.23      0.86 o 
  -7   6  17       16.06       16.01      0.57 o 
  -6   6  17        7.21        6.65      1.01 o 
  -5   6  17        1.93        1.05      0.35 o 
  -4   6  17        7.75        6.70      0.84 o 
  -3   6  17       22.85       25.42      0.80 o 
  -2   6  17        3.61        3.48      0.32 o 
  -1   6  17        3.10        4.20      0.45 o 
   0   6  17        1.28        1.07      0.52 o 
   1   6  17        0.01        0.69      0.34 o 
  -8   7  17       16.96       17.03      1.51 o 
  -7   7  17       32.92       37.60      1.26 o 
  -6   7  17        9.20        8.08      0.52 o 
  -5   7  17        1.84        0.58      0.84 o 
  -4   7  17        0.64        0.81      0.53 o 
  -3   7  17        1.70        1.73      0.68 o 
  -2   7  17        6.44        9.20      0.56 o 
  -1   7  17        8.89        7.92      0.57 o 
   0   7  17        4.67        3.52      0.31 o 
  -7   8  17        0.54        0.21      0.75 o 
  -6   8  17        1.36        0.95      0.80 o 
  -5   8  17        2.15        1.88      0.87 o 
  -4   8  17        2.29        1.38      0.50 o 
  -3   8  17        8.10        8.06      0.39 o 
  -2   8  17        5.24        4.20      0.32 o 
  -1   8  17        1.36        1.98      0.35 o 
 -10   0  18        2.84        2.43      0.74 o 
  -9   0  18        8.14        9.19      0.55 o 
  -8   0  18       19.32       20.04      0.88 o 
  -7   0  18        3.05        2.92      0.44 o 
  -6   0  18       10.22       10.69      0.64 o 
  -5   0  18        0.88        0.84      0.40 o 
  -4   0  18        3.22        4.05      0.39 o 
  -3   0  18        0.53        0.77      0.74 o 
  -2   0  18        0.26        0.56      0.24 o 
  -1   0  18        3.82        4.25      0.63 o 
   0   0  18        0.84        0.46      0.61 o 
   1   0  18        0.45        2.07      0.88 o 
   2   0  18        1.84        2.81      0.97 o 
 -10   1  18        1.08        0.38      0.35 o 
  -9   1  18        1.12        0.19      0.36 o 
  -8   1  18        4.25        3.40      0.33 o 
  -7   1  18       27.22       27.89      0.86 o 
  -6   1  18        5.91        5.84      0.53 o 
  -5   1  18        2.79        1.86      0.70 o 
  -4   1  18        1.87        2.09      0.30 o 
  -3   1  18        0.86        0.47      0.16 o 
  -2   1  18        2.47        2.66      0.43 o 
  -1   1  18        0.29        0.37      0.50 o 
   0   1  18        3.26        2.40      0.51 o 
   1   1  18        0.30        0.20      0.79 o 
   2   1  18        0.34        0.55      0.49 o 
 -10   2  18        1.95        0.97      0.51 o 
  -9   2  18        3.93        3.20      0.71 o 
  -8   2  18       18.84       18.55      2.33 o 
  -7   2  18        3.58        3.01      0.67 o 
  -6   2  18       10.84       11.63      0.92 o 
  -5   2  18       38.70       47.36      1.12 o 
  -4   2  18        7.41        8.28      0.34 o 
  -3   2  18        0.58       -0.03      0.28 o 
  -2   2  18        0.12        0.22      0.35 o 
  -1   2  18        2.55        3.10      0.40 o 
   0   2  18        0.34        0.30      0.26 o 
   1   2  18        0.54        1.08      0.39 o 
   2   2  18        1.18       -0.18      0.58 o 
 -10   3  18        3.22        2.31      1.18 o 
  -9   3  18        1.54        1.46      0.46 o 
  -8   3  18        1.31        0.96      0.36 o 
  -7   3  18        0.70        0.98      0.81 o 
  -6   3  18        2.79        2.61      0.27 o 
  -5   3  18        1.08        0.59      0.32 o 
  -4   3  18        2.53        2.19      0.26 o 
  -3   3  18        0.66        1.05      0.32 o 
  -2   3  18        3.24        1.90      0.30 o 
  -1   3  18        2.68        3.89      1.21 o 
   0   3  18        0.33       -0.35      0.60 o 
   1   3  18        0.86        1.60      0.63 o 
  -9   4  18        4.17        3.78      0.48 o 
  -8   4  18        9.61       11.87      0.54 o 
  -7   4  18        7.59        8.36      0.49 o 
  -6   4  18        7.87        8.00      0.48 o 
  -5   4  18        3.37        2.02      0.30 o 
  -4   4  18        2.19        2.10      0.36 o 
  -3   4  18        2.83        3.65      0.43 o 
  -2   4  18        0.30        0.10      0.27 o 
  -1   4  18       10.24       10.68      0.86 o 
   0   4  18       11.55        7.86      0.46 o 
   1   4  18        9.92        9.48      0.50 o 
  -9   5  18        2.09        1.81      0.28 o 
  -8   5  18        0.96        1.61      0.37 o 
  -7   5  18        3.28        2.14      0.47 o 
  -6   5  18        1.73        1.95      0.68 o 
  -5   5  18        5.07        3.75      0.69 o 
  -4   5  18        2.71        2.37      0.37 o 
  -3   5  18        1.64        2.34      0.73 o 
  -2   5  18        6.26        5.86      0.40 o 
  -1   5  18        3.47        5.16      1.07 o 
   0   5  18        9.52        9.20      0.50 o 
  -8   6  18        4.32        3.83      1.49 o 
  -7   6  18        5.41        4.24      0.51 o 
  -6   6  18        8.36        6.69      0.87 o 
  -5   6  18        4.03        3.08      0.73 o 
  -4   6  18        0.52        0.31      0.28 o 
  -3   6  18        5.28        4.76      0.67 o 
  -2   6  18        5.58        5.76      0.41 o 
  -1   6  18        2.43        1.91      0.45 o 
  -6   7  18        1.11        1.37      0.62 o 
  -5   7  18        0.46        0.66      0.34 o 
  -4   7  18        0.05        0.97      0.83 o 
  -3   7  18        1.33        2.06      0.67 o 
  -2   7  18        2.49        1.02      0.70 o 
  -9   0  19        0.94       -0.10      0.44 o 
  -8   0  19       10.05       10.74      0.69 o 
  -7   0  19       10.11        8.38      0.58 o 
  -6   0  19        3.76        4.45      0.49 o 
  -5   0  19        5.78        4.74      0.43 o 
  -4   0  19        0.24        1.47      0.44 o 
  -3   0  19        2.67        3.03      0.34 o 
  -2   0  19        4.91        3.02      0.37 o 
  -1   0  19        1.24        0.48      0.58 o 
   0   0  19        0.93        1.49      0.66 o 
  -9   1  19        3.79        2.90      0.78 o 
  -8   1  19        2.14        2.46      0.30 o 
  -7   1  19       14.21       12.52      0.47 o 
  -6   1  19       14.14       14.49      0.62 o 
  -5   1  19        5.12        5.68      0.42 o 
  -4   1  19        0.32        0.47      0.40 o 
  -3   1  19        2.39        2.42      0.22 o 
  -2   1  19        0.62        0.51      0.28 o 
  -1   1  19        1.38        1.62      0.74 o 
   0   1  19        1.05        0.18      0.63 o 
  -9   2  19        2.49        0.79      0.28 o 
  -8   2  19        1.59        1.57      0.86 o 
  -7   2  19        1.30        2.03      0.62 o 
  -6   2  19        3.57        3.27      0.29 o 
  -5   2  19        2.74        2.49      0.26 o 
  -4   2  19        4.35        3.17      0.35 o 
  -3   2  19        0.79        0.45      0.60 o 
  -2   2  19        1.14        0.57      0.55 o 
  -1   2  19        2.17        1.48      0.69 o 
   0   2  19        0.47        0.15      0.44 o 
  -8   3  19        0.66        0.99      0.33 o 
  -7   3  19        5.63        5.75      0.38 o 
  -6   3  19        8.49        6.95      0.63 o 
  -5   3  19        6.75        5.25      0.66 o 
  -4   3  19        6.86        6.36      0.37 o 
  -3   3  19        1.82        1.31      0.55 o 
  -2   3  19        1.83        1.94      0.38 o 
  -1   3  19        0.14        0.48      0.69 o 
  -8   4  19        1.01        0.20      1.07 o 
  -7   4  19        3.34        3.03      0.28 o 
  -6   4  19        9.43        9.80      0.50 o 
  -5   4  19        5.50        4.84      0.55 o 
  -4   4  19        0.86        0.88      0.85 o 
  -3   4  19        0.23       -0.28      0.41 o 
  -2   4  19        0.51        0.94      0.32 o 
  -1   4  19        1.13        0.75      0.88 o 
  -6   5  19        3.39        3.00      0.50 o 
  -5   5  19        0.72       -0.28      0.48 o 
  -4   5  19        3.13        3.07      0.40 o 
  -3   5  19        1.03        0.94      0.34 o 
  -2   5  19        0.30        0.94      0.50 o 
  -7   0  20        1.76        0.42      0.44 o 
  -6   0  20        1.57        0.94      0.41 o 
  -5   0  20        1.51       -0.18      0.37 o 
  -4   0  20        1.07        1.10      0.42 o 
  -3   0  20        0.07        0.63      0.61 o 
  -7   1  20       16.40       13.18      1.11 o 
  -6   1  20       24.31       22.24      0.70 o 
  -5   1  20        5.56        5.63      0.36 o 
  -4   1  20        0.25        0.05      0.33 o 
  -3   1  20        0.46        0.71      0.43 o 
  -6   2  20        9.55        9.25      1.01 o 
  -5   2  20        5.85        6.15      0.39 o 
  -4   2  20        0.75        0.61      0.44 o 
  -3   2  20        1.98        1.61      0.79 o 
  -5   3  20        8.55        8.87      0.95 o 
                                                 
